# Supplementary material for: Predictive modeling of colorectal cancer using exhaustive analysis of microbiome information layers available from public metagenomic data
Source: Front Microbiol. 2024 Aug 26;15:1426407. doi: 10.3389/fmicb.2024.1426407 (PMC11381387; doi:10.3389/fmicb.2024.1426407)
Supplement: Supplementary file 2 [file Data_Sheet_2.xlsx]

## Sheet: S1_Studies
run_accession	sample_accession	study_accession
SRR6915091	SAMN08813994	PRJNA447983
SRR6915093	SAMN08814037	PRJNA447983
SRR6915094	SAMN08814031	PRJNA447983
SRR6915095	SAMN08814036	PRJNA447983
SRR6915098	SAMN08814033	PRJNA447983
SRR6915099	SAMN08814029	PRJNA447983
SRR6915101	SAMN08814039	PRJNA447983
SRR6915102	SAMN08814030	PRJNA447983
SRR6915103	SAMN08813971	PRJNA447983
SRR6915104	SAMN08813956	PRJNA447983
SRR6915105	SAMN08813975	PRJNA447983
SRR6915107	SAMN08813949	PRJNA447983
SRR6915109	SAMN08813954	PRJNA447983
SRR6915115	SAMN08813998	PRJNA447983
SRR6915119	SAMN08813999	PRJNA447983
SRR6915120	SAMN08814000	PRJNA447983
SRR6915123	SAMN08814001	PRJNA447983
SRR6915125	SAMN08813930	PRJNA447983
SRR6915127	SAMN08813922	PRJNA447983
SRR6915128	SAMN08813942	PRJNA447983
SRR6915129	SAMN08813921	PRJNA447983
SRR6915130	SAMN08813959	PRJNA447983
SRR6915132	SAMN08813961	PRJNA447983
SRR6915133	SAMN08813965	PRJNA447983
SRR6915135	SAMN08813960	PRJNA447983
SRR6915136	SAMN08813931	PRJNA447983
SRR6915137	SAMN08814017	PRJNA447983
SRR6915147	SAMN08813968	PRJNA447983
SRR6915150	SAMN08813951	PRJNA447983
SRR6915151	SAMN08813978	PRJNA447983
SRR6915152	SAMN08813934	PRJNA447983
SRR6915153	SAMN08813940	PRJNA447983
SRR6915154	SAMN08813924	PRJNA447983
SRR6915155	SAMN08813935	PRJNA447983
SRR6915156	SAMN08813941	PRJNA447983
SRR6915158	SAMN08814026	PRJNA447983
SRR6915159	SAMN08814022	PRJNA447983
SRR6915160	SAMN08814021	PRJNA447983
SRR6915166	SAMN08814023	PRJNA447983
SRR6915177	SAMN08813928	PRJNA447983
SRR6915178	SAMN08813944	PRJNA447983
SRR6915179	SAMN08813966	PRJNA447983
SRR6915180	SAMN08813967	PRJNA447983
SRR6915181	SAMN08813938	PRJNA447983
SRR6915182	SAMN08813958	PRJNA447983
SRR6915183	SAMN08813945	PRJNA447983
SRR6915184	SAMN08813946	PRJNA447983
SRR6915185	SAMN08813936	PRJNA447983
SRR6915188	SAMN08814028	PRJNA447983
SRR6915190	SAMN08814038	PRJNA447983
SRR6915195	SAMN08813957	PRJNA447983
SRR6915201	SAMN08814032	PRJNA447983
SRR6915208	SAMN08814034	PRJNA447983
SRR6915209	SAMN08814051	PRJNA447983
SRR6915210	SAMN08814003	PRJNA447983
SRR6915211	SAMN08813991	PRJNA447983
SRR6915213	SAMN08813993	PRJNA447983
SRR6915218	SAMN08813995	PRJNA447983
SRR6915219	SAMN08813997	PRJNA447983
SRR6915220	SAMN08813996	PRJNA447983
SRR6915223	SAMN08813982	PRJNA447983
SRR6915096	SAMN08814045	PRJNA447983
SRR6915118	SAMN08814035	PRJNA447983
SRR6915124	SAMN08814002	PRJNA447983
SRR6915138	SAMN08814018	PRJNA447983
SRR6915139	SAMN08814013	PRJNA447983
SRR6915140	SAMN08814014	PRJNA447983
SRR6915141	SAMN08814015	PRJNA447983
SRR6915142	SAMN08814016	PRJNA447983
SRR6915143	SAMN08814009	PRJNA447983
SRR6915146	SAMN08814012	PRJNA447983
SRR6915157	SAMN08814027	PRJNA447983
SRR6915161	SAMN08814020	PRJNA447983
SRR6915162	SAMN08814019	PRJNA447983
SRR6915163	SAMN08814025	PRJNA447983
SRR6915203	SAMN08814052	PRJNA447983
SRR6915204	SAMN08814004	PRJNA447983
SRR6915205	SAMN08814006	PRJNA447983
SRR6915212	SAMN08813990	PRJNA447983
SRR6915214	SAMN08813992	PRJNA447983
SRR6915215	SAMN08814008	PRJNA447983
SRR6915216	SAMN08814007	PRJNA447983
SRR6915221	SAMN08813988	PRJNA447983
SRR6915224	SAMN08813983	PRJNA447983
SRR6915226	SAMN08813981	PRJNA447983
SRR6915228	SAMN08813987	PRJNA447983
SRR6915229	SAMN08813984	PRJNA447983
SRR6915230	SAMN08813985	PRJNA447983
SRR341618	SAMN00715168	PRJNA422434
SRR341620	SAMN00715170	PRJNA422434
SRR341621	SAMN00715171	PRJNA422434
SRR341622	SAMN00715172	PRJNA422434
SRR341623	SAMN00715173	PRJNA422434
SRR341625	SAMN00715175	PRJNA422434
SRR341626	SAMN00715176	PRJNA422434
SRR341627	SAMN00715177	PRJNA422434
SRR341628	SAMN00715178	PRJNA422434
SRR341631	SAMN00715181	PRJNA422434
SRR341632	SAMN00715182	PRJNA422434
SRR341633	SAMN00715183	PRJNA422434
SRR341639	SAMN00715189	PRJNA422434
SRR341645	SAMN00715195	PRJNA422434
SRR341649	SAMN00715199	PRJNA422434
SRR341691	SAMN00715241	PRJNA422434
SRR341693	SAMN00715243	PRJNA422434
SRR341695	SAMN00715245	PRJNA422434
SRR341696	SAMN00715246	PRJNA422434
SRR341697	SAMN00715247	PRJNA422434
SRR341698	SAMN00715248	PRJNA422434
SRR341699	SAMN00715249	PRJNA422434
SRR341700	SAMN00715250	PRJNA422434
SRR341702	SAMN00715252	PRJNA422434
SRR341704	SAMN00715254	PRJNA422434
SRR341705	SAMN00715255	PRJNA422434
SRR341706	SAMN00715256	PRJNA422434
SRR341707	SAMN00715257	PRJNA422434
SRR341710	SAMN00715260	PRJNA422434
SRR341719	SAMN00715269	PRJNA422434
SRR413587	SAMN00791932	PRJNA422434
SRR413588	SAMN00791933	PRJNA422434
SRR413595	SAMN00791940	PRJNA422434
SRR413599	SAMN00791944	PRJNA422434
SRR413600	SAMN00791945	PRJNA422434
SRR413601	SAMN00791946	PRJNA422434
SRR413602	SAMN00791947	PRJNA422434
SRR413604	SAMN00791949	PRJNA422434
SRR413605	SAMN00791950	PRJNA422434
SRR413606	SAMN00791951	PRJNA422434
SRR413607	SAMN00791952	PRJNA422434
SRR413608	SAMN00791953	PRJNA422434
SRR413611	SAMN00791956	PRJNA422434
SRR413612	SAMN00791957	PRJNA422434
SRR413613	SAMN00791958	PRJNA422434
SRR413614	SAMN00791959	PRJNA422434
SRR413615	SAMN00791960	PRJNA422434
SRR413617	SAMN00791962	PRJNA422434
SRR413618	SAMN00791963	PRJNA422434
SRR413619	SAMN00791964	PRJNA422434
SRR413621	SAMN00791966	PRJNA422434
SRR413622	SAMN00791967	PRJNA422434
SRR413623	SAMN00791968	PRJNA422434
SRR413624	SAMN00791969	PRJNA422434
SRR413625	SAMN00791970	PRJNA422434
SRR413626	SAMN00791971	PRJNA422434
SRR413633	SAMN00791978	PRJNA422434
SRR413634	SAMN00791979	PRJNA422434
SRR413669	SAMN00792014	PRJNA422434
SRR413671	SAMN00792016	PRJNA422434
SRR413672	SAMN00792017	PRJNA422434
SRR5898908	SAMN07448979	PRJNA397112
SRR5898909	SAMN07448978	PRJNA397112
SRR5898911	SAMN07448976	PRJNA397112
SRR5898912	SAMN07448975	PRJNA397112
SRR5898914	SAMN07448973	PRJNA397112
SRR5898915	SAMN07448972	PRJNA397112
SRR5898917	SAMN07448970	PRJNA397112
SRR5898920	SAMN07448980	PRJNA397112
SRR5898921	SAMN07448981	PRJNA397112
SRR5898922	SAMN07448982	PRJNA397112
SRR5898923	SAMN07448983	PRJNA397112
SRR5898924	SAMN07448984	PRJNA397112
SRR5898926	SAMN07448986	PRJNA397112
SRR5898946	SAMN07448968	PRJNA397112
SRR5898947	SAMN07448969	PRJNA397112
SRR5898949	SAMN07449076	PRJNA397112
SRR5898951	SAMN07449039	PRJNA397112
SRR5898952	SAMN07449075	PRJNA397112
SRR5898953	SAMN07449074	PRJNA397112
SRR5898955	SAMN07449070	PRJNA397112
SRR5898956	SAMN07449000	PRJNA397112
SRR5898957	SAMN07449072	PRJNA397112
SRR5898958	SAMN07449064	PRJNA397112
SRR5898961	SAMN07448988	PRJNA397112
SRR5898962	SAMN07449068	PRJNA397112
SRR5898963	SAMN07449067	PRJNA397112
SRR5898967	SAMN07449069	PRJNA397112
SRR5898968	SAMN07449009	PRJNA397112
SRR5898969	SAMN07449010	PRJNA397112
SRR5898970	SAMN07449007	PRJNA397112
SRR5898971	SAMN07449008	PRJNA397112
SRR5898973	SAMN07449006	PRJNA397112
SRR5898974	SAMN07449003	PRJNA397112
SRR5898976	SAMN07449001	PRJNA397112
SRR5898977	SAMN07449002	PRJNA397112
SRR5898978	SAMN07448998	PRJNA397112
SRR5898979	SAMN07448999	PRJNA397112
SRR5898981	SAMN07448995	PRJNA397112
SRR5898983	SAMN07448997	PRJNA397112
SRR5898984	SAMN07448990	PRJNA397112
SRR5898986	SAMN07448992	PRJNA397112
SRR5898987	SAMN07448993	PRJNA397112
SRR5898988	SAMN07449051	PRJNA397112
SRR5898990	SAMN07448987	PRJNA397112
SRR5898991	SAMN07449043	PRJNA397112
SRR5898997	SAMN07449048	PRJNA397112
SRR5898999	SAMN07449019	PRJNA397112
SRR5899000	SAMN07449016	PRJNA397112
SRR5899001	SAMN07449015	PRJNA397112
SRR5899002	SAMN07449018	PRJNA397112
SRR5899003	SAMN07449017	PRJNA397112
SRR5899004	SAMN07449012	PRJNA397112
SRR5899005	SAMN07449011	PRJNA397112
SRR5899007	SAMN07449013	PRJNA397112
SRR5899010	SAMN07449054	PRJNA397112
SRR5899012	SAMN07449052	PRJNA397112
SRR5899013	SAMN07449053	PRJNA397112
SRR5899014	SAMN07449058	PRJNA397112
SRR5947820	SAMN07424324	PRJNA389280
SRR5947831	SAMN07424264	PRJNA389280
SRR5947879	SAMN07424296	PRJNA389280
SRR5983265	SAMN07424522	PRJNA389280
SRR5983267	SAMN07424520	PRJNA389280
SRR5983276	SAMN07424383	PRJNA389280
SRR5983301	SAMN07424516	PRJNA389280
SRR5983315	SAMN07424442	PRJNA389280
SRR5983329	SAMN07424499	PRJNA389280
SRR5983354	SAMN07424436	PRJNA389280
SRR5983372	SAMN07424407	PRJNA389280
SRR5983376	SAMN07424418	PRJNA389280
SRR5983379	SAMN07424409	PRJNA389280
SRR5983380	SAMN07424412	PRJNA389280
SRR5983408	SAMN07424389	PRJNA389280
SRR5983476	SAMN07424461	PRJNA389280
SRR5983481	SAMN07424466	PRJNA389280
SRR5650025	SAMN07199989	PRJNA385949
SRR5650053	SAMN07199997	PRJNA385949
SRR5650176	SAMN07199982	PRJNA385949
SRR5963482	SAMN07534216	PRJNA373879
SRR5963483	SAMN07534215	PRJNA373879
SRR5963484	SAMN07534201	PRJNA373879
SRR5963486	SAMN07533835	PRJNA373879
SRR5963487	SAMN07534852	PRJNA373879
SRR5963488	SAMN07534870	PRJNA373879
SRR5963489	SAMN07534977	PRJNA373879
SRR5963490	SAMN07534978	PRJNA373879
SRR5963491	SAMN07535110	PRJNA373879
SRR5963492	SAMN07533679	PRJNA373879
SRR5963493	SAMN06317770	PRJNA373879
SRR5963494	SAMN06317768	PRJNA373879
SRR5963495	SAMN06220509	PRJNA373879
SRR5963496	SAMN07533834	PRJNA373879
SRR5963497	SAMN07534656	PRJNA373879
SRR5963498	SAMN07534530	PRJNA373879
SRR3992955	SAMN05414891	PRJNA328899
SRR3992956	SAMN05414892	PRJNA328899
SRR3992957	SAMN05414901	PRJNA328899
SRR3992958	SAMN05414991	PRJNA328899
SRR3992959	SAMN05414992	PRJNA328899
SRR3992960	SAMN05414993	PRJNA328899
SRR3992961	SAMN05414994	PRJNA328899
SRR3992962	SAMN05414995	PRJNA328899
SRR3992963	SAMN05414996	PRJNA328899
SRR3992964	SAMN05414997	PRJNA328899
SRR3992966	SAMN05414999	PRJNA328899
SRR3992967	SAMN05415000	PRJNA328899
SRR3992968	SAMN05414902	PRJNA328899
SRR3992969	SAMN05414903	PRJNA328899
SRR3992970	SAMN05414904	PRJNA328899
SRR3992971	SAMN05414905	PRJNA328899
SRR3992972	SAMN05414906	PRJNA328899
SRR3992973	SAMN05414907	PRJNA328899
SRR3992974	SAMN05414908	PRJNA328899
SRR3992975	SAMN05414909	PRJNA328899
SRR3992976	SAMN05414910	PRJNA328899
SRR3992977	SAMN05414893	PRJNA328899
SRR3992978	SAMN05414911	PRJNA328899
SRR3992979	SAMN05414912	PRJNA328899
SRR3992980	SAMN05414913	PRJNA328899
SRR3992981	SAMN05414914	PRJNA328899
SRR3992982	SAMN05414915	PRJNA328899
SRR3992983	SAMN05414916	PRJNA328899
SRR3992984	SAMN05414917	PRJNA328899
SRR3992985	SAMN05414918	PRJNA328899
SRR3992986	SAMN05414919	PRJNA328899
SRR3992987	SAMN05414920	PRJNA328899
SRR3992988	SAMN05414894	PRJNA328899
SRR3992989	SAMN05414921	PRJNA328899
SRR3992990	SAMN05414922	PRJNA328899
SRR3992992	SAMN05414924	PRJNA328899
SRR3992993	SAMN05414925	PRJNA328899
SRR3992994	SAMN05414926	PRJNA328899
SRR3992995	SAMN05414927	PRJNA328899
SRR3992996	SAMN05414928	PRJNA328899
SRR3992997	SAMN05414929	PRJNA328899
SRR3992998	SAMN05414930	PRJNA328899
SRR3992999	SAMN05414895	PRJNA328899
SRR3993000	SAMN05414931	PRJNA328899
SRR3993001	SAMN05414932	PRJNA328899
SRR3993002	SAMN05414933	PRJNA328899
SRR3993003	SAMN05414934	PRJNA328899
SRR3993004	SAMN05414935	PRJNA328899
SRR3993005	SAMN05414936	PRJNA328899
SRR3993006	SAMN05414937	PRJNA328899
SRR3993007	SAMN05414938	PRJNA328899
SRR3993008	SAMN05414939	PRJNA328899
SRR3993009	SAMN05414940	PRJNA328899
SRR3993010	SAMN05414896	PRJNA328899
SRR3993011	SAMN05414941	PRJNA328899
SRR3993012	SAMN05414942	PRJNA328899
SRR3993013	SAMN05414943	PRJNA328899
SRR3993014	SAMN05414944	PRJNA328899
SRR3993015	SAMN05414945	PRJNA328899
SRR3993016	SAMN05414946	PRJNA328899
SRR3993017	SAMN05414947	PRJNA328899
SRR3993018	SAMN05414948	PRJNA328899
SRR3993019	SAMN05414949	PRJNA328899
SRR3993020	SAMN05414950	PRJNA328899
SRR3993021	SAMN05414897	PRJNA328899
SRR3993022	SAMN05414951	PRJNA328899
SRR3993023	SAMN05414952	PRJNA328899
SRR3993024	SAMN05414953	PRJNA328899
SRR3993025	SAMN05414954	PRJNA328899
SRR3993026	SAMN05414955	PRJNA328899
SRR3993027	SAMN05414956	PRJNA328899
SRR3993028	SAMN05414957	PRJNA328899
SRR3993029	SAMN05414958	PRJNA328899
SRR3993030	SAMN05414959	PRJNA328899
SRR3993031	SAMN05414960	PRJNA328899
SRR3993032	SAMN05414898	PRJNA328899
SRR3993033	SAMN05414961	PRJNA328899
SRR3993034	SAMN05414962	PRJNA328899
SRR3993035	SAMN05414963	PRJNA328899
SRR3993036	SAMN05414964	PRJNA328899
SRR3993037	SAMN05414965	PRJNA328899
SRR3993038	SAMN05414966	PRJNA328899
SRR3993039	SAMN05414967	PRJNA328899
SRR3993040	SAMN05414968	PRJNA328899
SRR3993041	SAMN05414969	PRJNA328899
SRR3993042	SAMN05414970	PRJNA328899
SRR3993043	SAMN05414899	PRJNA328899
SRR3993044	SAMN05414971	PRJNA328899
SRR3993046	SAMN05414973	PRJNA328899
SRR3993047	SAMN05414974	PRJNA328899
SRR3993048	SAMN05414975	PRJNA328899
SRR3993049	SAMN05414976	PRJNA328899
SRR3993050	SAMN05414977	PRJNA328899
SRR3993051	SAMN05414978	PRJNA328899
SRR3993052	SAMN05414979	PRJNA328899
SRR3993053	SAMN05414980	PRJNA328899
SRR3993054	SAMN05414900	PRJNA328899
SRR3993055	SAMN05414981	PRJNA328899
SRR3993056	SAMN05414982	PRJNA328899
SRR3993057	SAMN05414983	PRJNA328899
SRR3993058	SAMN05414984	PRJNA328899
SRR3993059	SAMN05414985	PRJNA328899
SRR3993060	SAMN05414986	PRJNA328899
SRR3993061	SAMN05414987	PRJNA328899
SRR3993062	SAMN05414988	PRJNA328899
SRR3993063	SAMN05414989	PRJNA328899
SRR3993064	SAMN05414990	PRJNA328899
SRR5127392	SAMN06110334	PRJNA319574
SRR5127393	SAMN06110224	PRJNA319574
SRR5127394	SAMN06110062	PRJNA319574
SRR5127395	SAMN06110175	PRJNA319574
SRR5127396	SAMN06110167	PRJNA319574
SRR5127397	SAMN06110376	PRJNA319574
SRR5127398	SAMN06110010	PRJNA319574
SRR5127399	SAMN06110221	PRJNA319574
SRR5127400	SAMN06110008	PRJNA319574
SRR5127401	SAMN06110254	PRJNA319574
SRR5127402	SAMN06110105	PRJNA319574
SRR5127403	SAMN06110346	PRJNA319574
SRR5127404	SAMN06110218	PRJNA319574
SRR5127405	SAMN06110266	PRJNA319574
SRR5127406	SAMN06110233	PRJNA319574
SRR5127407	SAMN06110353	PRJNA319574
SRR5127408	SAMN06110381	PRJNA319574
SRR5127409	SAMN06110136	PRJNA319574
SRR5127410	SAMN06110467	PRJNA319574
SRR5127411	SAMN06110342	PRJNA319574
SRR5127412	SAMN06110131	PRJNA319574
SRR5127413	SAMN06110435	PRJNA319574
SRR5127414	SAMN06110411	PRJNA319574
SRR5127415	SAMN06110301	PRJNA319574
SRR5127416	SAMN06110012	PRJNA319574
SRR5127417	SAMN06110307	PRJNA319574
SRR5127418	SAMN06110401	PRJNA319574
SRR5127419	SAMN06110178	PRJNA319574
SRR5127420	SAMN06110150	PRJNA319574
SRR5127421	SAMN06110252	PRJNA319574
SRR5127422	SAMN06110367	PRJNA319574
SRR5127423	SAMN06110317	PRJNA319574
SRR5127424	SAMN06110273	PRJNA319574
SRR5127425	SAMN06110227	PRJNA319574
SRR5127426	SAMN06110104	PRJNA319574
SRR5127427	SAMN06110219	PRJNA319574
SRR5127428	SAMN06110449	PRJNA319574
SRR5127429	SAMN06110109	PRJNA319574
SRR5127430	SAMN06110091	PRJNA319574
SRR5127431	SAMN06110020	PRJNA319574
SRR5127432	SAMN06110297	PRJNA319574
SRR5127433	SAMN06110351	PRJNA319574
SRR5127434	SAMN06110303	PRJNA319574
SRR5127435	SAMN06110261	PRJNA319574
SRR5127436	SAMN06110225	PRJNA319574
SRR5127437	SAMN06110076	PRJNA319574
SRR5127438	SAMN06110236	PRJNA319574
SRR5127439	SAMN06110321	PRJNA319574
SRR5127440	SAMN06110391	PRJNA319574
SRR5127441	SAMN06110323	PRJNA319574
SRR5127442	SAMN06110422	PRJNA319574
SRR5127443	SAMN06110147	PRJNA319574
SRR5127444	SAMN06110419	PRJNA319574
SRR5127445	SAMN06110325	PRJNA319574
SRR5127446	SAMN06110123	PRJNA319574
SRR5127447	SAMN06110024	PRJNA319574
SRR5127448	SAMN06110215	PRJNA319574
SRR5127449	SAMN06110210	PRJNA319574
SRR5127450	SAMN06110165	PRJNA319574
SRR5127451	SAMN06110439	PRJNA319574
SRR5127452	SAMN06110457	PRJNA319574
SRR5127453	SAMN06110440	PRJNA319574
SRR5127454	SAMN06110153	PRJNA319574
SRR5127455	SAMN06110299	PRJNA319574
SRR5127456	SAMN06110408	PRJNA319574
SRR5127457	SAMN06110272	PRJNA319574
SRR5127458	SAMN06110027	PRJNA319574
SRR5127459	SAMN06110050	PRJNA319574
SRR5127460	SAMN06110246	PRJNA319574
SRR5127461	SAMN06110090	PRJNA319574
SRR5127462	SAMN06110177	PRJNA319574
SRR5127463	SAMN06110458	PRJNA319574
SRR5127464	SAMN06110333	PRJNA319574
SRR5127465	SAMN06110418	PRJNA319574
SRR5127466	SAMN06110327	PRJNA319574
SRR5127467	SAMN06110157	PRJNA319574
SRR5127468	SAMN06110360	PRJNA319574
SRR5127469	SAMN06110400	PRJNA319574
SRR5127470	SAMN06110379	PRJNA319574
SRR5127471	SAMN06110164	PRJNA319574
SRR5127472	SAMN06110416	PRJNA319574
SRR5127473	SAMN06110277	PRJNA319574
SRR5127474	SAMN06110015	PRJNA319574
SRR5127475	SAMN06110417	PRJNA319574
SRR5127476	SAMN06110060	PRJNA319574
SRR5127477	SAMN06110378	PRJNA319574
SRR5127478	SAMN06110208	PRJNA319574
SRR5127479	SAMN06110285	PRJNA319574
SRR5127480	SAMN06110371	PRJNA319574
SRR5127481	SAMN06110035	PRJNA319574
SRR5127482	SAMN06110117	PRJNA319574
SRR5127483	SAMN06110203	PRJNA319574
SRR5127484	SAMN06110156	PRJNA319574
SRR5127485	SAMN06110216	PRJNA319574
SRR5127486	SAMN06110001	PRJNA319574
SRR5127487	SAMN06110155	PRJNA319574
SRR5127488	SAMN06110269	PRJNA319574
SRR5127489	SAMN06110369	PRJNA319574
SRR5127490	SAMN06110337	PRJNA319574
SRR5127491	SAMN06110056	PRJNA319574
SRR5127492	SAMN06110037	PRJNA319574
SRR5127493	SAMN06110018	PRJNA319574
SRR5127494	SAMN06110049	PRJNA319574
SRR5127495	SAMN06110124	PRJNA319574
SRR5127496	SAMN06110188	PRJNA319574
SRR5127497	SAMN06110239	PRJNA319574
SRR5127498	SAMN06110238	PRJNA319574
SRR5127499	SAMN06110319	PRJNA319574
SRR5127500	SAMN06110220	PRJNA319574
SRR5127501	SAMN06110308	PRJNA319574
SRR5127502	SAMN06110181	PRJNA319574
SRR5127503	SAMN06110253	PRJNA319574
SRR5127504	SAMN06110028	PRJNA319574
SRR5127505	SAMN06110374	PRJNA319574
SRR5127506	SAMN06110259	PRJNA319574
SRR5127507	SAMN06110393	PRJNA319574
SRR5127508	SAMN06110189	PRJNA319574
SRR5127509	SAMN06110271	PRJNA319574
SRR5127510	SAMN06110025	PRJNA319574
SRR5127511	SAMN06110302	PRJNA319574
SRR5127512	SAMN06110230	PRJNA319574
SRR5127513	SAMN06110183	PRJNA319574
SRR5127514	SAMN06110108	PRJNA319574
SRR5127515	SAMN06110069	PRJNA319574
SRR5127516	SAMN06110329	PRJNA319574
SRR5127517	SAMN06110169	PRJNA319574
SRR5127518	SAMN06110298	PRJNA319574
SRR5127519	SAMN06110128	PRJNA319574
SRR5127520	SAMN06110464	PRJNA319574
SRR5127521	SAMN06110073	PRJNA319574
SRR5127522	SAMN06110462	PRJNA319574
SRR5127523	SAMN06110075	PRJNA319574
SRR5127524	SAMN06110240	PRJNA319574
SRR5127525	SAMN06110172	PRJNA319574
SRR5127526	SAMN06110139	PRJNA319574
SRR5127527	SAMN06110380	PRJNA319574
SRR5127528	SAMN06110286	PRJNA319574
SRR5127529	SAMN06110016	PRJNA319574
SRR5127530	SAMN06110324	PRJNA319574
SRR5127531	SAMN06110068	PRJNA319574
SRR5127532	SAMN06110340	PRJNA319574
SRR5127533	SAMN06110386	PRJNA319574
SRR5127534	SAMN06110370	PRJNA319574
SRR5127535	SAMN06110402	PRJNA319574
SRR5127536	SAMN06110019	PRJNA319574
SRR5127537	SAMN06110003	PRJNA319574
SRR5127538	SAMN06110241	PRJNA319574
SRR5127539	SAMN06110366	PRJNA319574
SRR5127540	SAMN06110022	PRJNA319574
SRR5127541	SAMN06110448	PRJNA319574
SRR5127542	SAMN06110375	PRJNA319574
SRR5127543	SAMN06110373	PRJNA319574
SRR5127544	SAMN06110260	PRJNA319574
SRR5127545	SAMN06110429	PRJNA319574
SRR5127546	SAMN06110431	PRJNA319574
SRR5127547	SAMN06110144	PRJNA319574
SRR5127548	SAMN06110043	PRJNA319574
SRR5127549	SAMN06110118	PRJNA319574
SRR5127550	SAMN06110097	PRJNA319574
SRR5127551	SAMN06110134	PRJNA319574
SRR5127552	SAMN06110170	PRJNA319574
SRR5127553	SAMN06110447	PRJNA319574
SRR5127554	SAMN06110096	PRJNA319574
SRR5127555	SAMN06110250	PRJNA319574
SRR5127556	SAMN06110063	PRJNA319574
SRR5127557	SAMN06110186	PRJNA319574
SRR5127558	SAMN06110138	PRJNA319574
SRR5127559	SAMN06110331	PRJNA319574
SRR5127560	SAMN06110356	PRJNA319574
SRR5127561	SAMN06110087	PRJNA319574
SRR5127562	SAMN06110362	PRJNA319574
SRR5127563	SAMN06110202	PRJNA319574
SRR5127564	SAMN06110234	PRJNA319574
SRR5127565	SAMN06110057	PRJNA319574
SRR5127566	SAMN06110443	PRJNA319574
SRR5127567	SAMN06110082	PRJNA319574
SRR5127568	SAMN06110412	PRJNA319574
SRR5127569	SAMN06110437	PRJNA319574
SRR5127570	SAMN06110201	PRJNA319574
SRR5127571	SAMN06110320	PRJNA319574
SRR5127572	SAMN06110099	PRJNA319574
SRR5127573	SAMN06110151	PRJNA319574
SRR5127574	SAMN06110142	PRJNA319574
SRR5127575	SAMN06110205	PRJNA319574
SRR5127576	SAMN06110059	PRJNA319574
SRR5127577	SAMN06110148	PRJNA319574
SRR5127578	SAMN06110338	PRJNA319574
SRR5127579	SAMN06110410	PRJNA319574
SRR5127580	SAMN06110140	PRJNA319574
SRR5127581	SAMN06110398	PRJNA319574
SRR5127582	SAMN06110434	PRJNA319574
SRR5127583	SAMN06110430	PRJNA319574
SRR5127584	SAMN06110044	PRJNA319574
SRR5127585	SAMN06110258	PRJNA319574
SRR5127586	SAMN06110242	PRJNA319574
SRR5127587	SAMN06110406	PRJNA319574
SRR5127588	SAMN06110154	PRJNA319574
SRR5127590	SAMN06110316	PRJNA319574
SRR5127591	SAMN06110315	PRJNA319574
SRR5127592	SAMN06110270	PRJNA319574
SRR5127593	SAMN06110088	PRJNA319574
SRR5127594	SAMN06110137	PRJNA319574
SRR5127595	SAMN06110278	PRJNA319574
SRR5127596	SAMN06110235	PRJNA319574
SRR5127597	SAMN06110427	PRJNA319574
SRR5127598	SAMN06110405	PRJNA319574
SRR5127599	SAMN06110197	PRJNA319574
SRR5127600	SAMN06110047	PRJNA319574
SRR5127601	SAMN06110195	PRJNA319574
SRR5127602	SAMN06110113	PRJNA319574
SRR5127603	SAMN06110127	PRJNA319574
SRR5127604	SAMN06110176	PRJNA319574
SRR5127605	SAMN06110389	PRJNA319574
SRR5127606	SAMN06110026	PRJNA319574
SRR5127607	SAMN06110114	PRJNA319574
SRR5127608	SAMN06110085	PRJNA319574
SRR5127609	SAMN06110064	PRJNA319574
SRR5127610	SAMN06110244	PRJNA319574
SRR5127611	SAMN06110122	PRJNA319574
SRR5127612	SAMN06110249	PRJNA319574
SRR5127613	SAMN06110222	PRJNA319574
SRR5127614	SAMN06110053	PRJNA319574
SRR5127615	SAMN06110007	PRJNA319574
SRR5127616	SAMN06110158	PRJNA319574
SRR5127617	SAMN06110453	PRJNA319574
SRR5127618	SAMN06110125	PRJNA319574
SRR5127619	SAMN06110456	PRJNA319574
SRR5127620	SAMN06110304	PRJNA319574
SRR5127621	SAMN06110173	PRJNA319574
SRR5127622	SAMN06110194	PRJNA319574
SRR5127623	SAMN06110313	PRJNA319574
SRR5127624	SAMN06110382	PRJNA319574
SRR5127625	SAMN06110343	PRJNA319574
SRR5127626	SAMN06110420	PRJNA319574
SRR5127627	SAMN06110461	PRJNA319574
SRR5127628	SAMN06110344	PRJNA319574
SRR5127629	SAMN06110199	PRJNA319574
SRR5127630	SAMN06110126	PRJNA319574
SRR5127631	SAMN06110206	PRJNA319574
SRR5127632	SAMN06110171	PRJNA319574
SRR5127633	SAMN06110146	PRJNA319574
SRR5127634	SAMN06110223	PRJNA319574
SRR5127635	SAMN06110403	PRJNA319574
SRR5127636	SAMN06110318	PRJNA319574
SRR5127637	SAMN06110045	PRJNA319574
SRR5127638	SAMN06110432	PRJNA319574
SRR5127639	SAMN06110180	PRJNA319574
SRR5127640	SAMN06110454	PRJNA319574
SRR5127641	SAMN06110162	PRJNA319574
SRR5127642	SAMN06109999	PRJNA319574
SRR5127643	SAMN06110102	PRJNA319574
SRR5127644	SAMN06110314	PRJNA319574
SRR5127645	SAMN06110289	PRJNA319574
SRR5127646	SAMN06110445	PRJNA319574
SRR5127647	SAMN06110328	PRJNA319574
SRR5127648	SAMN06110428	PRJNA319574
SRR5127649	SAMN06110200	PRJNA319574
SRR5127650	SAMN06110213	PRJNA319574
SRR5127651	SAMN06110145	PRJNA319574
SRR5127652	SAMN06110196	PRJNA319574
SRR5127653	SAMN06110179	PRJNA319574
SRR5127654	SAMN06110322	PRJNA319574
SRR5127655	SAMN06110247	PRJNA319574
SRR5127656	SAMN06110459	PRJNA319574
SRR5127657	SAMN06110207	PRJNA319574
SRR5127658	SAMN06110110	PRJNA319574
SRR5127659	SAMN06110339	PRJNA319574
SRR5127660	SAMN06110276	PRJNA319574
SRR5127661	SAMN06110029	PRJNA319574
SRR5127662	SAMN06110265	PRJNA319574
SRR5127663	SAMN06110041	PRJNA319574
SRR5127664	SAMN06110407	PRJNA319574
SRR5127665	SAMN06110002	PRJNA319574
SRR5127666	SAMN06110284	PRJNA319574
SRR5127667	SAMN06110463	PRJNA319574
SRR5127668	SAMN06110466	PRJNA319574
SRR5127669	SAMN06110112	PRJNA319574
SRR5127670	SAMN06110039	PRJNA319574
SRR5127671	SAMN06110067	PRJNA319574
SRR5127672	SAMN06110341	PRJNA319574
SRR5127673	SAMN06110248	PRJNA319574
SRR5127674	SAMN06110065	PRJNA319574
SRR5127675	SAMN06110385	PRJNA319574
SRR5127676	SAMN06110388	PRJNA319574
SRR5127677	SAMN06110135	PRJNA319574
SRR5127678	SAMN06110425	PRJNA319574
SRR5127679	SAMN06110335	PRJNA319574
SRR5127680	SAMN06110309	PRJNA319574
SRR5127681	SAMN06110282	PRJNA319574
SRR5127682	SAMN06110358	PRJNA319574
SRR5127683	SAMN06110310	PRJNA319574
SRR5127684	SAMN06110455	PRJNA319574
SRR5127685	SAMN06110377	PRJNA319574
SRR5127686	SAMN06110182	PRJNA319574
SRR5127687	SAMN06110368	PRJNA319574
SRR5127688	SAMN06110106	PRJNA319574
SRR5127689	SAMN06110292	PRJNA319574
SRR5127690	SAMN06110033	PRJNA319574
SRR5127691	SAMN06110296	PRJNA319574
SRR5127692	SAMN06110442	PRJNA319574
SRR5127693	SAMN06110263	PRJNA319574
SRR5127694	SAMN06110300	PRJNA319574
SRR5127695	SAMN06110372	PRJNA319574
SRR5127696	SAMN06110129	PRJNA319574
SRR5127697	SAMN06110038	PRJNA319574
SRR5127698	SAMN06110009	PRJNA319574
SRR5127699	SAMN06110357	PRJNA319574
SRR5127700	SAMN06110132	PRJNA319574
SRR5127701	SAMN06110275	PRJNA319574
SRR5127702	SAMN06110290	PRJNA319574
SRR5127703	SAMN06110081	PRJNA319574
SRR5127704	SAMN06110143	PRJNA319574
SRR5127705	SAMN06110100	PRJNA319574
SRR5127706	SAMN06110174	PRJNA319574
SRR5127707	SAMN06110191	PRJNA319574
SRR5127708	SAMN06110214	PRJNA319574
SRR5127709	SAMN06110217	PRJNA319574
SRR5127710	SAMN06110141	PRJNA319574
SRR5127711	SAMN06110336	PRJNA319574
SRR5127712	SAMN06110232	PRJNA319574
SRR5127713	SAMN06110187	PRJNA319574
SRR5127714	SAMN06110034	PRJNA319574
SRR5127715	SAMN06110071	PRJNA319574
SRR5127716	SAMN06110349	PRJNA319574
SRR5127717	SAMN06110116	PRJNA319574
SRR5127718	SAMN06110212	PRJNA319574
SRR5127719	SAMN06110399	PRJNA319574
SRR5127720	SAMN06110245	PRJNA319574
SRR5127721	SAMN06110281	PRJNA319574
SRR5127722	SAMN06110211	PRJNA319574
SRR5127723	SAMN06110013	PRJNA319574
SRR5127724	SAMN06110084	PRJNA319574
SRR5127725	SAMN06110426	PRJNA319574
SRR5127726	SAMN06110423	PRJNA319574
SRR5127727	SAMN06110163	PRJNA319574
SRR5127728	SAMN06110395	PRJNA319574
SRR5127729	SAMN06110264	PRJNA319574
SRR5127730	SAMN06110133	PRJNA319574
SRR5127731	SAMN06110046	PRJNA319574
SRR5127732	SAMN06110152	PRJNA319574
SRR5127733	SAMN06110115	PRJNA319574
SRR5127734	SAMN06110293	PRJNA319574
SRR5127735	SAMN06110130	PRJNA319574
SRR5127736	SAMN06110444	PRJNA319574
SRR5127737	SAMN06110287	PRJNA319574
SRR5127738	SAMN06110257	PRJNA319574
SRR5127739	SAMN06110460	PRJNA319574
SRR5127740	SAMN06110394	PRJNA319574
SRR5127741	SAMN06110288	PRJNA319574
SRR5127742	SAMN06110469	PRJNA319574
SRR5127743	SAMN06110229	PRJNA319574
SRR5127744	SAMN06110404	PRJNA319574
SRR5127745	SAMN06110149	PRJNA319574
SRR5127747	SAMN06110190	PRJNA319574
SRR5127748	SAMN06110305	PRJNA319574
SRR5127749	SAMN06110092	PRJNA319574
SRR5127750	SAMN06110359	PRJNA319574
SRR5127751	SAMN06110433	PRJNA319574
SRR5127752	SAMN06110355	PRJNA319574
SRR5127753	SAMN06110330	PRJNA319574
SRR5127754	SAMN06110413	PRJNA319574
SRR5127755	SAMN06110054	PRJNA319574
SRR5127756	SAMN06110168	PRJNA319574
SRR5127757	SAMN06110311	PRJNA319574
SRR5127758	SAMN06110226	PRJNA319574
SRR5127759	SAMN06110048	PRJNA319574
SRR5127760	SAMN06110159	PRJNA319574
SRR5127761	SAMN06110295	PRJNA319574
SRR5127762	SAMN06110185	PRJNA319574
SRR5127763	SAMN06110031	PRJNA319574
SRR5127764	SAMN06110465	PRJNA319574
SRR5127765	SAMN06110086	PRJNA319574
SRR5127766	SAMN06110390	PRJNA319574
SRR5127767	SAMN06110365	PRJNA319574
SRR5127768	SAMN06110243	PRJNA319574
SRR5127769	SAMN06110468	PRJNA319574
SRR5127770	SAMN06110011	PRJNA319574
SRR5127771	SAMN06110042	PRJNA319574
SRR5127772	SAMN06110326	PRJNA319574
SRR5127773	SAMN06110348	PRJNA319574
SRR5127774	SAMN06110083	PRJNA319574
SRR5127775	SAMN06110079	PRJNA319574
SRR5127776	SAMN06110080	PRJNA319574
SRR5127777	SAMN06110017	PRJNA319574
SRR5127778	SAMN06110093	PRJNA319574
SRR5127779	SAMN06110415	PRJNA319574
SRR5127780	SAMN06110409	PRJNA319574
SRR5127781	SAMN06110383	PRJNA319574
SRR5127782	SAMN06110121	PRJNA319574
SRR5127783	SAMN06110392	PRJNA319574
SRR5127784	SAMN06110040	PRJNA319574
SRR5127785	SAMN06110280	PRJNA319574
SRR5127786	SAMN06110058	PRJNA319574
SRR5127787	SAMN06110306	PRJNA319574
SRR5127788	SAMN06110070	PRJNA319574
SRR5127789	SAMN06110023	PRJNA319574
SRR5127790	SAMN06110204	PRJNA319574
SRR5127791	SAMN06110274	PRJNA319574
SRR5127792	SAMN06110231	PRJNA319574
SRR5127793	SAMN06110209	PRJNA319574
SRR5127794	SAMN06110078	PRJNA319574
SRR5127795	SAMN06110283	PRJNA319574
SRR5127796	SAMN06110363	PRJNA319574
SRR5127797	SAMN06110347	PRJNA319574
SRR5127798	SAMN06110061	PRJNA319574
SRR5127799	SAMN06110446	PRJNA319574
SRR5127800	SAMN06110262	PRJNA319574
SRR5127801	SAMN06110354	PRJNA319574
SRR5127802	SAMN06110000	PRJNA319574
SRR5127803	SAMN06110051	PRJNA319574
SRR5127804	SAMN06110072	PRJNA319574
SRR5127805	SAMN06110255	PRJNA319574
SRR5127806	SAMN06110256	PRJNA319574
SRR5127807	SAMN06110294	PRJNA319574
SRR5127808	SAMN06110014	PRJNA319574
SRR5127809	SAMN06110094	PRJNA319574
SRR5127810	SAMN06110352	PRJNA319574
SRR5127811	SAMN06110291	PRJNA319574
SRR5127812	SAMN06110160	PRJNA319574
SRR5127813	SAMN06110032	PRJNA319574
SRR5127814	SAMN06110364	PRJNA319574
SRR5127815	SAMN06110424	PRJNA319574
SRR5127816	SAMN06110101	PRJNA319574
SRR5127817	SAMN06110095	PRJNA319574
SRR5127818	SAMN06110237	PRJNA319574
SRR5127819	SAMN06110192	PRJNA319574
SRR5127820	SAMN06110251	PRJNA319574
SRR5127821	SAMN06110036	PRJNA319574
SRR5127822	SAMN06110268	PRJNA319574
SRR5127823	SAMN06110350	PRJNA319574
SRR5127824	SAMN06110387	PRJNA319574
SRR5127825	SAMN06110414	PRJNA319574
SRR5127826	SAMN06110450	PRJNA319574
SRR5127827	SAMN06110397	PRJNA319574
SRR5127828	SAMN06110006	PRJNA319574
SRR5127829	SAMN06110077	PRJNA319574
SRR5127831	SAMN06110166	PRJNA319574
SRR5127833	SAMN06110184	PRJNA319574
SRR5127834	SAMN06110107	PRJNA319574
SRR5127835	SAMN06110384	PRJNA319574
SRR5127836	SAMN06110361	PRJNA319574
SRR5127837	SAMN06110120	PRJNA319574
SRR5127838	SAMN06110004	PRJNA319574
SRR5127839	SAMN06110198	PRJNA319574
SRR5127840	SAMN06110267	PRJNA319574
SRR5127841	SAMN06110452	PRJNA319574
SRR5127842	SAMN06110074	PRJNA319574
SRR5127843	SAMN06110451	PRJNA319574
SRR5127844	SAMN06110396	PRJNA319574
SRR5127845	SAMN06110421	PRJNA319574
SRR5127846	SAMN06110119	PRJNA319574
SRR5127847	SAMN06110021	PRJNA319574
SRR5127848	SAMN06110193	PRJNA319574
SRR5127849	SAMN06110438	PRJNA319574
SRR5127850	SAMN06110436	PRJNA319574
SRR5127851	SAMN06110111	PRJNA319574
SRR5127852	SAMN06110089	PRJNA319574
SRR5127853	SAMN06110103	PRJNA319574
SRR5127854	SAMN06110441	PRJNA319574
SRR5127855	SAMN06110312	PRJNA319574
SRR5127856	SAMN06110055	PRJNA319574
SRR5127857	SAMN06110052	PRJNA319574
SRR5127858	SAMN06110228	PRJNA319574
SRR5127859	SAMN06110332	PRJNA319574
SRR5127860	SAMN06110098	PRJNA319574
SRR5127861	SAMN06110005	PRJNA319574
SRR5127862	SAMN06110030	PRJNA319574
SRR2992882	SAMN04329762	PRJNA305507
SRR2992883	SAMN04329763	PRJNA305507
SRR2992884	SAMN04329764	PRJNA305507
SRR2992885	SAMN04329765	PRJNA305507
SRR2992886	SAMN04329766	PRJNA305507
SRR2992887	SAMN04329767	PRJNA305507
SRR2992888	SAMN04329768	PRJNA305507
SRR2992889	SAMN04329769	PRJNA305507
SRR2992890	SAMN04329770	PRJNA305507
SRR2992891	SAMN04329771	PRJNA305507
SRR2992892	SAMN04329772	PRJNA305507
SRR2992893	SAMN04329773	PRJNA305507
SRR2992894	SAMN04329774	PRJNA305507
SRR2992895	SAMN04329775	PRJNA305507
SRR2992896	SAMN04329776	PRJNA305507
SRR2992897	SAMN04329777	PRJNA305507
SRR2992898	SAMN04329778	PRJNA305507
SRR2992899	SAMN04329779	PRJNA305507
SRR2992900	SAMN04329780	PRJNA305507
SRR2992901	SAMN04329781	PRJNA305507
SRR2992906	SAMN04329786	PRJNA305507
SRR2992911	SAMN04329791	PRJNA305507
SRR2992916	SAMN04329796	PRJNA305507
SRR2992921	SAMN04329801	PRJNA305507
SRR2992926	SAMN04329806	PRJNA305507
SRR2992931	SAMN04329811	PRJNA305507
SRR2992936	SAMN04329816	PRJNA305507
SRR2992941	SAMN04329821	PRJNA305507
SRR2992946	SAMN04329826	PRJNA305507
SRR2992951	SAMN04329831	PRJNA305507
SRR2992956	SAMN04329836	PRJNA305507
SRR2992961	SAMN04329841	PRJNA305507
SRR2992966	SAMN04329846	PRJNA305507
SRR2912792	SAMN04209242	PRJNA299502
SRR1927149	SAMN03418252	PRJNA278393
SRR1929563	SAMN03418256	PRJNA278393
SRR1929574	SAMN03418258	PRJNA278393
SRR1930121	SAMN03418257	PRJNA278393
SRR1930122	SAMN03418259	PRJNA278393
SRR1930123	SAMN03418260	PRJNA278393
SRR1930128	SAMN03418261	PRJNA278393
SRR1930134	SAMN03418264	PRJNA278393
SRR1930136	SAMN03418265	PRJNA278393
SRR1930138	SAMN03418266	PRJNA278393
SRR1930140	SAMN03418267	PRJNA278393
SRR1930141	SAMN03418268	PRJNA278393
SRR1930142	SAMN03418269	PRJNA278393
SRR1930143	SAMN03418270	PRJNA278393
SRR1930144	SAMN03418271	PRJNA278393
SRR1930145	SAMN03418272	PRJNA278393
SRR1930149	SAMN03418273	PRJNA278393
SRR1930177	SAMN03418275	PRJNA278393
SRR1930187	SAMN03418277	PRJNA278393
SRR1930244	SAMN03418278	PRJNA278393
SRR1930247	SAMN03418279	PRJNA278393
SRR1930248	SAMN03418280	PRJNA278393
SRR1930251	SAMN03418281	PRJNA278393
SRR1930253	SAMN03418283	PRJNA278393
SRR1930255	SAMN03418284	PRJNA278393
SRR1930777	SAMN03418285	PRJNA278393
SRR1931170	SAMN03418286	PRJNA278393
SRR1931173	SAMN03418287	PRJNA278393
SRR1931177	SAMN03418288	PRJNA278393
SRR1931178	SAMN03418289	PRJNA278393
SRR1761666	SAMN03283239	PRJNA268964
SRR1761667	SAMN03283240	PRJNA268964
SRR1761672	SAMN03283245	PRJNA268964
SRR1761677	SAMN03283250	PRJNA268964
SRR1761678	SAMN03283251	PRJNA268964
SRR1761679	SAMN03283252	PRJNA268964
SRR1761680	SAMN03283253	PRJNA268964
SRR1761681	SAMN03283254	PRJNA268964
SRR1761682	SAMN03283255	PRJNA268964
SRR1761683	SAMN03283256	PRJNA268964
SRR1761685	SAMN03283258	PRJNA268964
SRR1761687	SAMN03283260	PRJNA268964
SRR1761693	SAMN03283266	PRJNA268964
SRR1761695	SAMN03283268	PRJNA268964
SRR1761699	SAMN03283272	PRJNA268964
SRR1761704	SAMN03283277	PRJNA268964
SRR1761711	SAMN03283284	PRJNA268964
SRR1761712	SAMN03283285	PRJNA268964
SRR1761715	SAMN03283288	PRJNA268964
SRR1761717	SAMN03283290	PRJNA268964
SRR585697	SAMN01760906	PRJNA177201
SRR585746	SAMN01760935	PRJNA177201
SRR585748	SAMN01760937	PRJNA177201
SRR585754	SAMN01760943	PRJNA177201
SRR585764	SAMN01760976	PRJNA177201
SRR585765	SAMN01760977	PRJNA177201
SRR585781	SAMN01760978	PRJNA177201
SRR585786	SAMN01760980	PRJNA177201
ERR719148	SAMEA3182052	PRJEB8094
ERR719239	SAMEA3182054	PRJEB8094
ERR719274	SAMEA3182055	PRJEB8094
ERR719316	SAMEA3182056	PRJEB8094
ERR719516	SAMEA3182060	PRJEB8094
ERR719556	SAMEA3182061	PRJEB8094
ERR719623	SAMEA3182062	PRJEB8094
ERR719679	SAMEA3182045	PRJEB8094
ERR719701	SAMEA3182063	PRJEB8094
ERR719751	SAMEA3182064	PRJEB8094
ERR719866	SAMEA3182066	PRJEB8094
ERR719911	SAMEA3182067	PRJEB8094
ERR719961	SAMEA3182046	PRJEB8094
ERR719996	SAMEA3182068	PRJEB8094
ERR720049	SAMEA3182047	PRJEB8094
ERR720122	SAMEA3182049	PRJEB8094
ERR720160	SAMEA3182050	PRJEB8094
ERR720186	SAMEA3182051	PRJEB8094
ERR720208	SAMEA3182053	PRJEB8094
ERR688508	SAMEA3136703	PRJEB7774
ERR688512	SAMEA3136712	PRJEB7774
ERR688519	SAMEA3136714	PRJEB7774
ERR688522	SAMEA3136693	PRJEB7774
ERR688524	SAMEA3136707	PRJEB7774
ERR688526	SAMEA3136704	PRJEB7774
ERR688536	SAMEA3136680	PRJEB7774
ERR688538	SAMEA3136691	PRJEB7774
ERR688540	SAMEA3136713	PRJEB7774
ERR688542	SAMEA3136706	PRJEB7774
ERR688545	SAMEA3136689	PRJEB7774
ERR688546	SAMEA3136685	PRJEB7774
ERR688555	SAMEA3136716	PRJEB7774
ERR688584	SAMEA3136708	PRJEB7774
ERR688585	SAMEA3136696	PRJEB7774
ERR688586	SAMEA3136705	PRJEB7774
ERR688587	SAMEA3136687	PRJEB7774
ERR688588	SAMEA3136710	PRJEB7774
ERR688589	SAMEA3136721	PRJEB7774
ERR688592	SAMEA3136698	PRJEB7774
ERR688597	SAMEA3136695	PRJEB7774
ERR688601	SAMEA3136682	PRJEB7774
ERR688602	SAMEA3136711	PRJEB7774
ERR688604	SAMEA3136683	PRJEB7774
ERR688609	SAMEA3136709	PRJEB7774
ERR688611	SAMEA3136694	PRJEB7774
ERR688613	SAMEA3136719	PRJEB7774
ERR688615	SAMEA3136720	PRJEB7774
ERR688620	SAMEA3136715	PRJEB7774
ERR688621	SAMEA3136686	PRJEB7774
ERR688623	SAMEA3136717	PRJEB7774
ERR688625	SAMEA3136697	PRJEB7774
ERR688626	SAMEA3136684	PRJEB7774
ERR688627	SAMEA3136718	PRJEB7774
ERR688628	SAMEA3136688	PRJEB7774
ERR688629	SAMEA3136701	PRJEB7774
ERR688630	SAMEA3136699	PRJEB7774
ERR688632	SAMEA3136723	PRJEB7774
ERR688633	SAMEA3136700	PRJEB7774
ERR710424	SAMEA3178944	PRJEB7774
ERR710425	SAMEA3178942	PRJEB7774
ERR710431	SAMEA3178941	PRJEB7774
ERR688513	SAMEA3136769	PRJEB7774
ERR688515	SAMEA3136751	PRJEB7774
ERR688517	SAMEA3136738	PRJEB7774
ERR688521	SAMEA3136747	PRJEB7774
ERR688525	SAMEA3136743	PRJEB7774
ERR688527	SAMEA3136754	PRJEB7774
ERR688534	SAMEA3136765	PRJEB7774
ERR688541	SAMEA3136724	PRJEB7774
ERR688547	SAMEA3136755	PRJEB7774
ERR688548	SAMEA3136766	PRJEB7774
ERR688553	SAMEA3136728	PRJEB7774
ERR688558	SAMEA3136756	PRJEB7774
ERR688567	SAMEA3136753	PRJEB7774
ERR688568	SAMEA3136737	PRJEB7774
ERR688569	SAMEA3136726	PRJEB7774
ERR688570	SAMEA3136734	PRJEB7774
ERR688571	SAMEA3136758	PRJEB7774
ERR688572	SAMEA3136750	PRJEB7774
ERR688573	SAMEA3136742	PRJEB7774
ERR688574	SAMEA3136760	PRJEB7774
ERR688575	SAMEA3136727	PRJEB7774
ERR688576	SAMEA3136752	PRJEB7774
ERR688577	SAMEA3136740	PRJEB7774
ERR688578	SAMEA3136731	PRJEB7774
ERR688579	SAMEA3136729	PRJEB7774
ERR688580	SAMEA3136767	PRJEB7774
ERR688581	SAMEA3136761	PRJEB7774
ERR688582	SAMEA3136725	PRJEB7774
ERR688583	SAMEA3136763	PRJEB7774
ERR688618	SAMEA3136732	PRJEB7774
ERR688634	SAMEA3136746	PRJEB7774
ERR688636	SAMEA3136733	PRJEB7774
ERR688637	SAMEA3136757	PRJEB7774
ERR688639	SAMEA3136749	PRJEB7774
ERR688640	SAMEA3136730	PRJEB7774
ERR688641	SAMEA3136744	PRJEB7774
ERR688642	SAMEA3136764	PRJEB7774
ERR688643	SAMEA3136735	PRJEB7774
ERR688644	SAMEA3136745	PRJEB7774
ERR688647	SAMEA3136741	PRJEB7774
ERR688649	SAMEA3136739	PRJEB7774
ERR688650	SAMEA3136762	PRJEB7774
ERR688651	SAMEA3136736	PRJEB7774
ERR688507	SAMEA3136638	PRJEB7774
ERR688509	SAMEA3136670	PRJEB7774
ERR688518	SAMEA3136674	PRJEB7774
ERR688523	SAMEA3136676	PRJEB7774
ERR688528	SAMEA3136644	PRJEB7774
ERR688530	SAMEA3136673	PRJEB7774
ERR688543	SAMEA3136668	PRJEB7774
ERR688544	SAMEA3136645	PRJEB7774
ERR688563	SAMEA3136646	PRJEB7774
ERR688593	SAMEA3136675	PRJEB7774
ERR688594	SAMEA3136639	PRJEB7774
ERR688606	SAMEA3136640	PRJEB7774
ERR688608	SAMEA3136672	PRJEB7774
ERR688610	SAMEA3136642	PRJEB7774
ERR688614	SAMEA3136671	PRJEB7774
ERR688617	SAMEA3136643	PRJEB7774
ERR688619	SAMEA3136641	PRJEB7774
ERR688622	SAMEA3136637	PRJEB7774
ERR688646	SAMEA3136669	PRJEB7774
ERR710429	SAMEA3178939	PRJEB7774
ERR710432	SAMEA3178943	PRJEB7774
ERR589539	SAMEA2737681	PRJEB6997
ERR589545	SAMEA2737686	PRJEB6997
ERR589552	SAMEA2737693	PRJEB6997
ERR589566	SAMEA2737707	PRJEB6997
ERR589579	SAMEA2737720	PRJEB6997
ERR589582	SAMEA2737723	PRJEB6997
ERR589593	SAMEA2737734	PRJEB6997
ERR589749	SAMEA2737754	PRJEB6997
ERR589754	SAMEA2737759	PRJEB6997
ERR589761	SAMEA2737766	PRJEB6997
ERR589766	SAMEA2737771	PRJEB6997
ERR589784	SAMEA2737789	PRJEB6997
ERR589785	SAMEA2737790	PRJEB6997
ERR589788	SAMEA2737793	PRJEB6997
ERR589790	SAMEA2737795	PRJEB6997
ERR589792	SAMEA2737797	PRJEB6997
ERR589793	SAMEA2737798	PRJEB6997
ERR589794	SAMEA2737799	PRJEB6997
ERR589795	SAMEA2737800	PRJEB6997
ERR589796	SAMEA2737801	PRJEB6997
ERR589797	SAMEA2737802	PRJEB6997
ERR589798	SAMEA2737803	PRJEB6997
ERR589801	SAMEA2737806	PRJEB6997
ERR589805	SAMEA2737810	PRJEB6997
ERR589808	SAMEA2737813	PRJEB6997
ERR589810	SAMEA2737815	PRJEB6997
ERR589811	SAMEA2737816	PRJEB6997
ERR589813	SAMEA2737818	PRJEB6997
ERR589818	SAMEA2737823	PRJEB6997
ERR589820	SAMEA2737825	PRJEB6997
ERR589825	SAMEA2737830	PRJEB6997
ERR589826	SAMEA2737831	PRJEB6997
ERR589827	SAMEA2737832	PRJEB6997
ERR589829	SAMEA2737834	PRJEB6997
ERR589836	SAMEA2737841	PRJEB6997
ERR589838	SAMEA2737843	PRJEB6997
ERR589839	SAMEA2737844	PRJEB6997
ERR589845	SAMEA2737850	PRJEB6997
ERR589848	SAMEA2737853	PRJEB6997
ERR589851	SAMEA2737856	PRJEB6997
ERR589853	SAMEA2737858	PRJEB6997
ERR589855	SAMEA2737860	PRJEB6997
ERR589856	SAMEA2737861	PRJEB6997
ERR589857	SAMEA2737862	PRJEB6997
ERR589859	SAMEA2737864	PRJEB6997
ERR589861	SAMEA2737866	PRJEB6997
ERR589862	SAMEA2737867	PRJEB6997
ERR589864	SAMEA2737869	PRJEB6997
ERR589865	SAMEA2737870	PRJEB6997
ERR589867	SAMEA2737872	PRJEB6997
ERR589868	SAMEA2737873	PRJEB6997
ERR589869	SAMEA2737874	PRJEB6997
ERR589871	SAMEA2737876	PRJEB6997
ERR589872	SAMEA2737877	PRJEB6997
ERR589873	SAMEA2737878	PRJEB6997
ERR525692	SAMEA2579909	PRJEB6456
ERR525697	SAMEA2579914	PRJEB6456
ERR525699	SAMEA2579916	PRJEB6456
ERR525706	SAMEA2579923	PRJEB6456
ERR525708	SAMEA2579925	PRJEB6456
ERR525712	SAMEA2579929	PRJEB6456
ERR525716	SAMEA2579933	PRJEB6456
ERR525720	SAMEA2579937	PRJEB6456
ERR525729	SAMEA2579946	PRJEB6456
ERR525733	SAMEA2579950	PRJEB6456
ERR525737	SAMEA2579954	PRJEB6456
ERR525741	SAMEA2579958	PRJEB6456
ERR525746	SAMEA2579963	PRJEB6456
ERR525751	SAMEA2579968	PRJEB6456
ERR525753	SAMEA2579970	PRJEB6456
ERR525757	SAMEA2579974	PRJEB6456
ERR525759	SAMEA2579976	PRJEB6456
ERR525763	SAMEA2579980	PRJEB6456
ERR525767	SAMEA2579984	PRJEB6456
ERR525771	SAMEA2579988	PRJEB6456
ERR525775	SAMEA2579992	PRJEB6456
ERR525779	SAMEA2579996	PRJEB6456
ERR525783	SAMEA2580000	PRJEB6456
ERR525787	SAMEA2580004	PRJEB6456
ERR525791	SAMEA2580008	PRJEB6456
ERR525795	SAMEA2580012	PRJEB6456
ERR525799	SAMEA2580016	PRJEB6456
ERR525804	SAMEA2580021	PRJEB6456
ERR525809	SAMEA2580026	PRJEB6456
ERR525813	SAMEA2580030	PRJEB6456
ERR525815	SAMEA2580032	PRJEB6456
ERR525819	SAMEA2580036	PRJEB6456
ERR525823	SAMEA2580040	PRJEB6456
ERR525827	SAMEA2580044	PRJEB6456
ERR525831	SAMEA2580048	PRJEB6456
ERR525835	SAMEA2580052	PRJEB6456
ERR525839	SAMEA2580056	PRJEB6456
ERR525843	SAMEA2580060	PRJEB6456
ERR525847	SAMEA2580064	PRJEB6456
ERR525851	SAMEA2580068	PRJEB6456
ERR525855	SAMEA2580072	PRJEB6456
ERR525859	SAMEA2580076	PRJEB6456
ERR525863	SAMEA2580080	PRJEB6456
ERR525867	SAMEA2580084	PRJEB6456
ERR525871	SAMEA2580088	PRJEB6456
ERR525879	SAMEA2580096	PRJEB6456
ERR525884	SAMEA2580101	PRJEB6456
ERR525889	SAMEA2580106	PRJEB6456
ERR525893	SAMEA2580110	PRJEB6456
ERR525895	SAMEA2580112	PRJEB6456
ERR525901	SAMEA2580118	PRJEB6456
ERR525903	SAMEA2580120	PRJEB6456
ERR525907	SAMEA2580124	PRJEB6456
ERR525911	SAMEA2580128	PRJEB6456
ERR525915	SAMEA2580132	PRJEB6456
ERR525919	SAMEA2580136	PRJEB6456
ERR525923	SAMEA2580140	PRJEB6456
ERR525928	SAMEA2580145	PRJEB6456
ERR525931	SAMEA2580148	PRJEB6456
ERR525935	SAMEA2580152	PRJEB6456
ERR525939	SAMEA2580156	PRJEB6456
ERR525955	SAMEA2580172	PRJEB6456
ERR525959	SAMEA2580176	PRJEB6456
ERR525967	SAMEA2580184	PRJEB6456
ERR525971	SAMEA2580188	PRJEB6456
ERR525975	SAMEA2580192	PRJEB6456
ERR525979	SAMEA2580196	PRJEB6456
ERR525983	SAMEA2580200	PRJEB6456
ERR525987	SAMEA2580204	PRJEB6456
ERR525991	SAMEA2580208	PRJEB6456
ERR525995	SAMEA2580212	PRJEB6456
ERR526011	SAMEA2580228	PRJEB6456
ERR526015	SAMEA2580232	PRJEB6456
ERR526019	SAMEA2580236	PRJEB6456
ERR526027	SAMEA2580244	PRJEB6456
ERR526031	SAMEA2580248	PRJEB6456
ERR526035	SAMEA2580252	PRJEB6456
ERR526039	SAMEA2580256	PRJEB6456
ERR526043	SAMEA2580260	PRJEB6456
ERR526047	SAMEA2580264	PRJEB6456
ERR526051	SAMEA2580268	PRJEB6456
ERR526055	SAMEA2580272	PRJEB6456
ERR526059	SAMEA2580276	PRJEB6456
ERR526067	SAMEA2580284	PRJEB6456
ERR526073	SAMEA2580290	PRJEB6456
ERR526075	SAMEA2580292	PRJEB6456
ERR526079	SAMEA2580296	PRJEB6456
ERR526083	SAMEA2580300	PRJEB6456
ERR526087	SAMEA2580304	PRJEB6456
ERR478968	SAMEA2467005	PRJEB6070
ERR478984	SAMEA2466915	PRJEB6070
ERR478999	SAMEA2466919	PRJEB6070
ERR479006	SAMEA2466967	PRJEB6070
ERR479011	SAMEA2466993	PRJEB6070
ERR479012	SAMEA2466962	PRJEB6070
ERR479024	SAMEA2467000	PRJEB6070
ERR479029	SAMEA2466973	PRJEB6070
ERR479037	SAMEA2466941	PRJEB6070
ERR479039	SAMEA2467009	PRJEB6070
ERR479055	SAMEA2466904	PRJEB6070
ERR479057	SAMEA2466893	PRJEB6070
ERR479065	SAMEA2466942	PRJEB6070
ERR479070	SAMEA2466910	PRJEB6070
ERR479073	SAMEA2466997	PRJEB6070
ERR479076	SAMEA2467003	PRJEB6070
ERR479077	SAMEA2466957	PRJEB6070
ERR479084	SAMEA2466987	PRJEB6070
ERR479087	SAMEA2466929	PRJEB6070
ERR479090	SAMEA2466943	PRJEB6070
ERR479097	SAMEA2466939	PRJEB6070
ERR479104	SAMEA2466971	PRJEB6070
ERR479105	SAMEA2466959	PRJEB6070
ERR479111	SAMEA2466972	PRJEB6070
ERR479117	SAMEA2466944	PRJEB6070
ERR479122	SAMEA2466953	PRJEB6070
ERR479124	SAMEA2466996	PRJEB6070
ERR479136	SAMEA2466952	PRJEB6070
ERR479138	SAMEA2466984	PRJEB6070
ERR479140	SAMEA2466916	PRJEB6070
ERR479144	SAMEA2466931	PRJEB6070
ERR479147	SAMEA2466998	PRJEB6070
ERR479149	SAMEA2466947	PRJEB6070
ERR479154	SAMEA2466974	PRJEB6070
ERR479161	SAMEA2466905	PRJEB6070
ERR479162	SAMEA2466966	PRJEB6070
ERR479166	SAMEA2466989	PRJEB6070
ERR479174	SAMEA2467002	PRJEB6070
ERR479176	SAMEA2467007	PRJEB6070
ERR479177	SAMEA2466976	PRJEB6070
ERR479182	SAMEA2466895	PRJEB6070
ERR479187	SAMEA2466958	PRJEB6070
ERR479190	SAMEA2467006	PRJEB6070
ERR479193	SAMEA2466908	PRJEB6070
ERR479200	SAMEA2466954	PRJEB6070
ERR479202	SAMEA2466920	PRJEB6070
ERR479207	SAMEA2466950	PRJEB6070
ERR479216	SAMEA2466899	PRJEB6070
ERR479217	SAMEA2466949	PRJEB6070
ERR479219	SAMEA2467004	PRJEB6070
ERR479223	SAMEA2466963	PRJEB6070
ERR479225	SAMEA2466930	PRJEB6070
ERR479227	SAMEA2466975	PRJEB6070
ERR479231	SAMEA2467008	PRJEB6070
ERR479235	SAMEA2466986	PRJEB6070
ERR479238	SAMEA2466994	PRJEB6070
ERR479241	SAMEA2466906	PRJEB6070
ERR479243	SAMEA2466926	PRJEB6070
ERR479248	SAMEA2466968	PRJEB6070
ERR479250	SAMEA2466999	PRJEB6070
ERR479251	SAMEA2466938	PRJEB6070
ERR479255	SAMEA2466991	PRJEB6070
ERR479276	SAMEA2466990	PRJEB6070
ERR479282	SAMEA2466995	PRJEB6070
ERR479284	SAMEA2466928	PRJEB6070
ERR479290	SAMEA2467001	PRJEB6070
ERR479301	SAMEA2466977	PRJEB6070
ERR479303	SAMEA2466946	PRJEB6070
ERR479304	SAMEA2466918	PRJEB6070
ERR479308	SAMEA2466992	PRJEB6070
ERR479318	SAMEA2466988	PRJEB6070
ERR479328	SAMEA2466960	PRJEB6070
ERR479330	SAMEA2466935	PRJEB6070
ERR479331	SAMEA2466932	PRJEB6070
ERR479338	SAMEA2466970	PRJEB6070
ERR479345	SAMEA2466951	PRJEB6070
ERR479346	SAMEA2466924	PRJEB6070
ERR479350	SAMEA2466937	PRJEB6070
ERR479352	SAMEA2466983	PRJEB6070
ERR479353	SAMEA2466917	PRJEB6070
ERR479355	SAMEA2466934	PRJEB6070
ERR479357	SAMEA2466922	PRJEB6070
ERR479361	SAMEA2466956	PRJEB6070
ERR479362	SAMEA2466914	PRJEB6070
ERR479368	SAMEA2466936	PRJEB6070
ERR479383	SAMEA2466945	PRJEB6070
ERR479384	SAMEA2466925	PRJEB6070
ERR479387	SAMEA2466921	PRJEB6070
ERR479389	SAMEA2466927	PRJEB6070
ERR479395	SAMEA2466923	PRJEB6070
ERR479409	SAMEA2466969	PRJEB6070
ERR479415	SAMEA2466948	PRJEB6070
ERR479418	SAMEA2466964	PRJEB6070
ERR479422	SAMEA2467066	PRJEB6070
ERR479424	SAMEA2467077	PRJEB6070
ERR479431	SAMEA2467065	PRJEB6070
ERR479433	SAMEA2467064	PRJEB6070
ERR479437	SAMEA2467063	PRJEB6070
ERR479441	SAMEA2467078	PRJEB6070
ERR479447	SAMEA2467062	PRJEB6070
ERR479451	SAMEA2467061	PRJEB6070
ERR479453	SAMEA2467060	PRJEB6070
ERR479457	SAMEA2467072	PRJEB6070
ERR479463	SAMEA2467059	PRJEB6070
ERR479465	SAMEA2467058	PRJEB6070
ERR479471	SAMEA2467057	PRJEB6070
ERR479475	SAMEA2467056	PRJEB6070
ERR479477	SAMEA2467068	PRJEB6070
ERR479483	SAMEA2467055	PRJEB6070
ERR479485	SAMEA2467073	PRJEB6070
ERR479491	SAMEA2467054	PRJEB6070
ERR479494	SAMEA2467080	PRJEB6070
ERR479497	SAMEA2467053	PRJEB6070
ERR479503	SAMEA2467076	PRJEB6070
ERR479505	SAMEA2467070	PRJEB6070
ERR479511	SAMEA2467052	PRJEB6070
ERR479513	SAMEA2467067	PRJEB6070
ERR479519	SAMEA2467051	PRJEB6070
ERR479521	SAMEA2467050	PRJEB6070
ERR479527	SAMEA2467049	PRJEB6070
ERR479531	SAMEA2467048	PRJEB6070
ERR479533	SAMEA2467047	PRJEB6070
ERR479537	SAMEA2467046	PRJEB6070
ERR479539	SAMEA2467074	PRJEB6070
ERR479545	SAMEA2467045	PRJEB6070
ERR479549	SAMEA2467044	PRJEB6070
ERR479551	SAMEA2467043	PRJEB6070
ERR479555	SAMEA2467075	PRJEB6070
ERR479561	SAMEA2467069	PRJEB6070
ERR479563	SAMEA2467071	PRJEB6070
ERR479569	SAMEA2467079	PRJEB6070
ERR479570	SAMEA2467082	PRJEB6070
ERR479577	SAMEA2467083	PRJEB6070
ERR479583	SAMEA2467085	PRJEB6070
ERR479596	SAMEA2467084	PRJEB6070
ERR479597	SAMEA2467081	PRJEB6070
ERR478958	SAMEA2467039	PRJEB6070
ERR478965	SAMEA2466965	PRJEB6070
ERR478974	SAMEA2466911	PRJEB6070
ERR478978	SAMEA2467031	PRJEB6070
ERR478981	SAMEA2467021	PRJEB6070
ERR478986	SAMEA2467028	PRJEB6070
ERR478990	SAMEA2467036	PRJEB6070
ERR478995	SAMEA2467014	PRJEB6070
ERR479000	SAMEA2467035	PRJEB6070
ERR479004	SAMEA2466912	PRJEB6070
ERR479022	SAMEA2467010	PRJEB6070
ERR479033	SAMEA2467011	PRJEB6070
ERR479047	SAMEA2467017	PRJEB6070
ERR479059	SAMEA2467027	PRJEB6070
ERR479064	SAMEA2466903	PRJEB6070
ERR479081	SAMEA2467030	PRJEB6070
ERR479091	SAMEA2466887	PRJEB6070
ERR479095	SAMEA2466900	PRJEB6070
ERR479102	SAMEA2466933	PRJEB6070
ERR479129	SAMEA2467018	PRJEB6070
ERR479132	SAMEA2467024	PRJEB6070
ERR479158	SAMEA2467038	PRJEB6070
ERR479167	SAMEA2466901	PRJEB6070
ERR479171	SAMEA2466979	PRJEB6070
ERR479183	SAMEA2467041	PRJEB6070
ERR479203	SAMEA2467026	PRJEB6070
ERR479210	SAMEA2467034	PRJEB6070
ERR479264	SAMEA2467016	PRJEB6070
ERR479267	SAMEA2466982	PRJEB6070
ERR479270	SAMEA2466913	PRJEB6070
ERR479275	SAMEA2466909	PRJEB6070
ERR479288	SAMEA2467022	PRJEB6070
ERR479296	SAMEA2467020	PRJEB6070
ERR479326	SAMEA2466902	PRJEB6070
ERR479339	SAMEA2466892	PRJEB6070
ERR479342	SAMEA2466985	PRJEB6070
ERR479370	SAMEA2467033	PRJEB6070
ERR479378	SAMEA2467029	PRJEB6070
ERR479393	SAMEA2466898	PRJEB6070
ERR479398	SAMEA2467012	PRJEB6070
ERR479401	SAMEA2466980	PRJEB6070
ERR479408	SAMEA2467019	PRJEB6070
ERR321493	SAMEA2149271	PRJEB4336
ERR321549	SAMEA2157917	PRJEB4336
ERR321553	SAMEA2152373	PRJEB4336
ERR321556	SAMEA2146107	PRJEB4336
ERR321557	SAMEA2150726	PRJEB4336
ERR321560	SAMEA1965149	PRJEB4336
ERR321562	SAMEA2154150	PRJEB4336
ERR321565	SAMEA2155902	PRJEB4336
ERR321575	SAMEA2146552	PRJEB4336
ERR321576	SAMEA2153852	PRJEB4336
ERR321577	SAMEA1965858	PRJEB4336
ERR321581	SAMEA2156714	PRJEB4336
ERR321582	SAMEA2152591	PRJEB4336
ERR321583	SAMEA2161311	PRJEB4336
ERR321587	SAMEA2151439	PRJEB4336
ERR321589	SAMEA2158039	PRJEB4336
ERR321591	SAMEA2161657	PRJEB4336
ERR321592	SAMEA2152063	PRJEB4336
ERR321594	SAMEA1971210	PRJEB4336
ERR321599	SAMEA2162573	PRJEB4336
ERR321602	SAMEA2149228	PRJEB4336
ERR321603	SAMEA2147036	PRJEB4336
ERR321606	SAMEA2145365	PRJEB4336
ERR321607	SAMEA2152521	PRJEB4336
ERR321613	SAMEA2160616	PRJEB4336
ERR321617	SAMEA2162811	PRJEB4336
ERR321618	SAMEA2154036	PRJEB4336
ERR321622	SAMEA2145815	PRJEB4336
ERR321623	SAMEA2162844	PRJEB4336
ERR321630	SAMEA2146009	PRJEB4336
ERR321632	SAMEA2155134	PRJEB4336
ERR321635	SAMEA2142349	PRJEB4336
ERR321636	SAMEA2156850	PRJEB4336
ERR321637	SAMEA2149241	PRJEB4336
ERR321643	SAMEA2148412	PRJEB4336
ERR321645	SAMEA2157972	PRJEB4336
ERR321646	SAMEA2155255	PRJEB4336
ERR321651	SAMEA2154620	PRJEB4336
ERR321654	SAMEA2156486	PRJEB4336
ERR2726410	SAMEA4817899	PRJEB27928
ERR2726411	SAMEA4817900	PRJEB27928
ERR2726417	SAMEA4817901	PRJEB27928
ERR2726423	SAMEA4817906	PRJEB27928
ERR2726437	SAMEA4817917	PRJEB27928
ERR2726448	SAMEA4817925	PRJEB27928
ERR2726453	SAMEA4817930	PRJEB27928
ERR2726463	SAMEA4817937	PRJEB27928
ERR2726467	SAMEA4817938	PRJEB27928
ERR2726476	SAMEA4817944	PRJEB27928
ERR2726480	SAMEA4817945	PRJEB27928
ERR2726484	SAMEA4817946	PRJEB27928
ERR2726488	SAMEA4817950	PRJEB27928
ERR2726489	SAMEA4817951	PRJEB27928
ERR2726494	SAMEA4817953	PRJEB27928
ERR2726501	SAMEA4817957	PRJEB27928
ERR2726503	SAMEA4817959	PRJEB27928
ERR2726507	SAMEA4817963	PRJEB27928
ERR2726513	SAMEA4817966	PRJEB27928
ERR2726518	SAMEA4817968	PRJEB27928
ERR2726522	SAMEA4817969	PRJEB27928
ERR2726527	SAMEA4817971	PRJEB27928
ERR2726406	SAMEA4817895	PRJEB27928
ERR2726407	SAMEA4817896	PRJEB27928
ERR2726408	SAMEA4817897	PRJEB27928
ERR2726419	SAMEA4817902	PRJEB27928
ERR2726421	SAMEA4817904	PRJEB27928
ERR2726422	SAMEA4817905	PRJEB27928
ERR2726428	SAMEA4817908	PRJEB27928
ERR2726429	SAMEA4817909	PRJEB27928
ERR2726433	SAMEA4817913	PRJEB27928
ERR2726434	SAMEA4817914	PRJEB27928
ERR2726445	SAMEA4817922	PRJEB27928
ERR2726447	SAMEA4817924	PRJEB27928
ERR2726451	SAMEA4817928	PRJEB27928
ERR2726452	SAMEA4817929	PRJEB27928
ERR2726458	SAMEA4817932	PRJEB27928
ERR2726459	SAMEA4817933	PRJEB27928
ERR2726460	SAMEA4817934	PRJEB27928
ERR2726461	SAMEA4817935	PRJEB27928
ERR2726472	SAMEA4817940	PRJEB27928
ERR2726473	SAMEA4817941	PRJEB27928
ERR2726485	SAMEA4817947	PRJEB27928
ERR2726486	SAMEA4817948	PRJEB27928
ERR2726487	SAMEA4817949	PRJEB27928
ERR2726493	SAMEA4817952	PRJEB27928
ERR2726498	SAMEA4817954	PRJEB27928
ERR2726499	SAMEA4817955	PRJEB27928
ERR2726500	SAMEA4817956	PRJEB27928
ERR2726502	SAMEA4817958	PRJEB27928
ERR2726505	SAMEA4817961	PRJEB27928
ERR2726506	SAMEA4817962	PRJEB27928
ERR2726531	SAMEA4817972	PRJEB27928
ERR2726532	SAMEA4817973	PRJEB27928
ERR2017411	SAMEA104142374	PRJEB21528
ERR2017412	SAMEA104142373	PRJEB21528
ERR2017414	SAMEA104142371	PRJEB21528
ERR2017416	SAMEA104142369	PRJEB21528
ERR2017417	SAMEA104142368	PRJEB21528
ERR2017419	SAMEA104142366	PRJEB21528
ERR2017420	SAMEA104142365	PRJEB21528
ERR2017421	SAMEA104142364	PRJEB21528
ERR2017424	SAMEA104142361	PRJEB21528
ERR2017427	SAMEA104142358	PRJEB21528
ERR2017430	SAMEA104142355	PRJEB21528
ERR2017431	SAMEA104142354	PRJEB21528
ERR2017432	SAMEA104142353	PRJEB21528
ERR2017433	SAMEA104142352	PRJEB21528
ERR2017436	SAMEA104142349	PRJEB21528
ERR2017437	SAMEA104142348	PRJEB21528
ERR2017438	SAMEA104142347	PRJEB21528
ERR2017440	SAMEA104142345	PRJEB21528
ERR2017442	SAMEA104142343	PRJEB21528
ERR2017443	SAMEA104142342	PRJEB21528
ERR2017444	SAMEA104142340	PRJEB21528
ERR2017447	SAMEA104142325	PRJEB21528
ERR2017449	SAMEA104142326	PRJEB21528
ERR2017450	SAMEA104142331	PRJEB21528
ERR2017453	SAMEA104142337	PRJEB21528
ERR2017455	SAMEA104142339	PRJEB21528
ERR2017456	SAMEA104142328	PRJEB21528
ERR2017458	SAMEA104142333	PRJEB21528
ERR2017460	SAMEA104142334	PRJEB21528
ERR2017461	SAMEA104142222	PRJEB21528
ERR2017463	SAMEA104142235	PRJEB21528
ERR2017466	SAMEA104142232	PRJEB21528
ERR2017467	SAMEA104142231	PRJEB21528
ERR2017469	SAMEA104142229	PRJEB21528
ERR2017470	SAMEA104142228	PRJEB21528
ERR2017518	SAMEA104142223	PRJEB21528
ERR2017520	SAMEA104142221	PRJEB21528
ERR2017521	SAMEA104142217	PRJEB21528
ERR2017522	SAMEA104142215	PRJEB21528
ERR2017525	SAMEA104142213	PRJEB21528
ERR2017526	SAMEA104142219	PRJEB21528
ERR2017529	SAMEA104142211	PRJEB21528
ERR2017530	SAMEA104142210	PRJEB21528
ERR2017531	SAMEA104142078	PRJEB21528
ERR2017533	SAMEA104142153	PRJEB21528
ERR2017536	SAMEA104142150	PRJEB21528
ERR2017538	SAMEA104142148	PRJEB21528
ERR2017541	SAMEA104142145	PRJEB21528
ERR2017542	SAMEA104142144	PRJEB21528
ERR2017544	SAMEA104142142	PRJEB21528
ERR2017545	SAMEA104142141	PRJEB21528
ERR2017546	SAMEA104142140	PRJEB21528
ERR2017547	SAMEA104142139	PRJEB21528
ERR2017549	SAMEA104142137	PRJEB21528
ERR2017552	SAMEA104142134	PRJEB21528
ERR2017553	SAMEA104142133	PRJEB21528
ERR2017554	SAMEA104142132	PRJEB21528
ERR2017555	SAMEA104142131	PRJEB21528
ERR2017557	SAMEA104142129	PRJEB21528
ERR2017561	SAMEA104142125	PRJEB21528
ERR2017562	SAMEA104142124	PRJEB21528
ERR2017564	SAMEA104142076	PRJEB21528
ERR2017569	SAMEA104142119	PRJEB21528
ERR2017571	SAMEA104142117	PRJEB21528
ERR2017573	SAMEA104142115	PRJEB21528
ERR2017577	SAMEA104142111	PRJEB21528
ERR2017584	SAMEA104142102	PRJEB21528
ERR2017586	SAMEA104142107	PRJEB21528
ERR2017590	SAMEA104142104	PRJEB21528
ERR2017591	SAMEA104142103	PRJEB21528
ERR2017592	SAMEA104142099	PRJEB21528
ERR2017594	SAMEA104142097	PRJEB21528
ERR2017595	SAMEA104142089	PRJEB21528
ERR2017596	SAMEA104142088	PRJEB21528
ERR2017597	SAMEA104142087	PRJEB21528
ERR1809120	SAMEA53400418	PRJEB19090
ERR1809129	SAMEA53401918	PRJEB19090
ERR1809135	SAMEA53402668	PRJEB19090
ERR1809139	SAMEA53403418	PRJEB19090
ERR1809142	SAMEA53404168	PRJEB19090
ERR1809146	SAMEA53404918	PRJEB19090
ERR1809148	SAMEA53405668	PRJEB19090
ERR1809149	SAMEA53406418	PRJEB19090
ERR1809150	SAMEA53407168	PRJEB19090
ERR1809153	SAMEA53408668	PRJEB19090
ERR1809154	SAMEA53409418	PRJEB19090
ERR1809155	SAMEA53410168	PRJEB19090
ERR1809156	SAMEA53410918	PRJEB19090
ERR260147	SAMEA1906490	PRJEB1786
ERR260170	SAMEA1906441	PRJEB1786
ERR260171	SAMEA1906568	PRJEB1786
ERR260193	SAMEA1906539	PRJEB1786
ERR260205	SAMEA1906565	PRJEB1786
ERR260215	SAMEA1906432	PRJEB1786
ERR260216	SAMEA1906433	PRJEB1786
ERR260217	SAMEA1906420	PRJEB1786
ERR260226	SAMEA1906569	PRJEB1786
ERR260227	SAMEA1906576	PRJEB1786
ERR260242	SAMEA1906491	PRJEB1786
ERR260252	SAMEA1906474	PRJEB1786
ERR260259	SAMEA1906459	PRJEB1786
ERR260260	SAMEA1906481	PRJEB1786
ERR260263	SAMEA1906443	PRJEB1786
ERR260264	SAMEA1906427	PRJEB1786
ERR260265	SAMEA1906563	PRJEB1786
ERR260268	SAMEA1906453	PRJEB1786
ERR1912947	SAMEA103958148	PRJEB17784
ERR1912957	SAMEA103958159	PRJEB17784
ERR1912962	SAMEA103958137	PRJEB17784
ERR1912971	SAMEA103958161	PRJEB17784
ERR1912979	SAMEA103958150	PRJEB17784
ERR1912989	SAMEA103958162	PRJEB17784
ERR1912990	SAMEA103958155	PRJEB17784
ERR1912992	SAMEA103958136	PRJEB17784
ERR1913002	SAMEA103958151	PRJEB17784
ERR1913006	SAMEA103958156	PRJEB17784
ERR1913008	SAMEA103958149	PRJEB17784
ERR1913015	SAMEA103958145	PRJEB17784
ERR1913025	SAMEA103958144	PRJEB17784
ERR1913030	SAMEA103958153	PRJEB17784
ERR1913036	SAMEA103958158	PRJEB17784
ERR1913040	SAMEA103958141	PRJEB17784
ERR1913045	SAMEA103958143	PRJEB17784
ERR1913055	SAMEA103958147	PRJEB17784
ERR1913061	SAMEA103958135	PRJEB17784
ERR1913063	SAMEA103958157	PRJEB17784
ERR1913076	SAMEA103958142	PRJEB17784
ERR1913084	SAMEA103958152	PRJEB17784
ERR1913100	SAMEA103958140	PRJEB17784
ERR1913109	SAMEA103958138	PRJEB17784
ERR1913111	SAMEA103958146	PRJEB17784
ERR1913115	SAMEA103958160	PRJEB17784
ERR1913117	SAMEA103958139	PRJEB17784
ERR1913126	SAMEA103958154	PRJEB17784
ERR247139	SAMEA2017457	PRJEB1690
ERR247141	SAMEA2017459	PRJEB1690
ERR247145	SAMEA2055108	PRJEB1690
ERR247147	SAMEA2055266	PRJEB1690
ERR247149	SAMEA2055268	PRJEB1690
ERR247153	SAMEA2055272	PRJEB1690
ERR247155	SAMEA2055274	PRJEB1690
ERR247159	SAMEA2055277	PRJEB1690
ERR247161	SAMEA2055279	PRJEB1690
ERR247163	SAMEA2055281	PRJEB1690
ERR247165	SAMEA2055283	PRJEB1690
ERR247167	SAMEA2055285	PRJEB1690
ERR247169	SAMEA2055287	PRJEB1690
ERR247171	SAMEA2055289	PRJEB1690
ERR247173	SAMEA2055291	PRJEB1690
ERR247175	SAMEA2055293	PRJEB1690
ERR1620322	SAMEA4431935	PRJEB15371
ERR1620324	SAMEA4431937	PRJEB15371
ERR1620325	SAMEA4431938	PRJEB15371
ERR1620327	SAMEA4431940	PRJEB15371
ERR1620328	SAMEA4431941	PRJEB15371
ERR1620329	SAMEA4431942	PRJEB15371
ERR1620330	SAMEA4431943	PRJEB15371
ERR1620331	SAMEA4431944	PRJEB15371
ERR1620332	SAMEA4431945	PRJEB15371
ERR1620334	SAMEA4431947	PRJEB15371
ERR1620337	SAMEA4431950	PRJEB15371
ERR1620339	SAMEA4431952	PRJEB15371
ERR1620340	SAMEA4431953	PRJEB15371
ERR1620341	SAMEA4431954	PRJEB15371
ERR1620342	SAMEA4431955	PRJEB15371
ERR1620343	SAMEA4431956	PRJEB15371
ERR1620344	SAMEA4431957	PRJEB15371
ERR1620346	SAMEA4431959	PRJEB15371
ERR1620347	SAMEA4431960	PRJEB15371
ERR1620348	SAMEA4431961	PRJEB15371
ERR1620350	SAMEA4431963	PRJEB15371
ERR1620352	SAMEA4431965	PRJEB15371
ERR1620353	SAMEA4431966	PRJEB15371
ERR1620355	SAMEA4431968	PRJEB15371
ERR1620356	SAMEA4431969	PRJEB15371
ERR1620357	SAMEA4431970	PRJEB15371
ERR1620358	SAMEA4431971	PRJEB15371
ERR1620359	SAMEA4431972	PRJEB15371
ERR1620360	SAMEA4431973	PRJEB15371
ERR1620361	SAMEA4431974	PRJEB15371
ERR1620362	SAMEA4431975	PRJEB15371
ERR1620363	SAMEA4431976	PRJEB15371
ERR1620364	SAMEA4431977	PRJEB15371
ERR1620366	SAMEA4431979	PRJEB15371
ERR1620368	SAMEA4431981	PRJEB15371
ERR1620370	SAMEA4431983	PRJEB15371
ERR1620372	SAMEA4431985	PRJEB15371
ERR1620373	SAMEA4431986	PRJEB15371
ERR1620376	SAMEA4431989	PRJEB15371
ERR1398075	SAMEA3951610	PRJEB13870
ERR1398078	SAMEA3951612	PRJEB13870
ERR1398083	SAMEA3951616	PRJEB13870
ERR1398089	SAMEA3951634	PRJEB13870
ERR1398100	SAMEA3951635	PRJEB13870
ERR1398101	SAMEA3951643	PRJEB13870
ERR1398109	SAMEA3951644	PRJEB13870
ERR1398113	SAMEA3951622	PRJEB13870
ERR1398114	SAMEA3951641	PRJEB13870
ERR1398118	SAMEA3951629	PRJEB13870
ERR1398126	SAMEA3951637	PRJEB13870
ERR1398129	SAMEA3951606	PRJEB13870
ERR1398138	SAMEA3951615	PRJEB13870
ERR1398148	SAMEA3951624	PRJEB13870
ERR1398153	SAMEA3951611	PRJEB13870
ERR1398161	SAMEA3951617	PRJEB13870
ERR1398173	SAMEA3951607	PRJEB13870
ERR1398178	SAMEA3951621	PRJEB13870
ERR1398180	SAMEA3951623	PRJEB13870
ERR1398192	SAMEA3951614	PRJEB13870
ERR1398198	SAMEA3951632	PRJEB13870
ERR1398205	SAMEA3951646	PRJEB13870
ERR1398206	SAMEA3951608	PRJEB13870
ERR1398213	SAMEA3951645	PRJEB13870
ERR1398214	SAMEA3951613	PRJEB13870
ERR1398217	SAMEA3951626	PRJEB13870
ERR1398218	SAMEA3951620	PRJEB13870
ERR1398223	SAMEA3951618	PRJEB13870
ERR1398224	SAMEA3951640	PRJEB13870
ERR1398237	SAMEA3951639	PRJEB13870
ERR1398242	SAMEA3951609	PRJEB13870
ERR1398244	SAMEA3951628	PRJEB13870
ERR1398248	SAMEA3951638	PRJEB13870
ERR1398253	SAMEA3951619	PRJEB13870
ERR1398263	SAMEA3951636	PRJEB13870
ERR1293504	SAMEA3879501	PRJEB12449
ERR1293519	SAMEA3879505	PRJEB12449
ERR1293524	SAMEA3879506	PRJEB12449
ERR1293529	SAMEA3879508	PRJEB12449
ERR1293538	SAMEA3879510	PRJEB12449
ERR1293561	SAMEA3879516	PRJEB12449
ERR1293567	SAMEA3879517	PRJEB12449
ERR1293571	SAMEA3879518	PRJEB12449
ERR1293576	SAMEA3879519	PRJEB12449
ERR1293578	SAMEA3879520	PRJEB12449
ERR1293582	SAMEA3879521	PRJEB12449
ERR1293605	SAMEA3879527	PRJEB12449
ERR1293617	SAMEA3879529	PRJEB12449
ERR1293625	SAMEA3879531	PRJEB12449
ERR1293633	SAMEA3879533	PRJEB12449
ERR1293634	SAMEA3879534	PRJEB12449
ERR1293640	SAMEA3879535	PRJEB12449
ERR1293646	SAMEA3879537	PRJEB12449
ERR1293654	SAMEA3879539	PRJEB12449
ERR1293661	SAMEA3879540	PRJEB12449
ERR1293675	SAMEA3879544	PRJEB12449
ERR1293679	SAMEA3879545	PRJEB12449
ERR1293693	SAMEA3879548	PRJEB12449
ERR1293718	SAMEA3879555	PRJEB12449
ERR1293724	SAMEA3879556	PRJEB12449
ERR1293728	SAMEA3879557	PRJEB12449
ERR1293733	SAMEA3879558	PRJEB12449
ERR1293736	SAMEA3879559	PRJEB12449
ERR1293740	SAMEA3879560	PRJEB12449
ERR1293746	SAMEA3879562	PRJEB12449
ERR1293753	SAMEA3879563	PRJEB12449
ERR1293767	SAMEA3879567	PRJEB12449
ERR1293774	SAMEA3879569	PRJEB12449
ERR1293787	SAMEA3879572	PRJEB12449
ERR1293790	SAMEA3879573	PRJEB12449
ERR1293798	SAMEA3879575	PRJEB12449
ERR1293811	SAMEA3879578	PRJEB12449
ERR1293824	SAMEA3879581	PRJEB12449
ERR1293828	SAMEA3879582	PRJEB12449
ERR1293833	SAMEA3879583	PRJEB12449
ERR1293845	SAMEA3879586	PRJEB12449
ERR1293874	SAMEA3879594	PRJEB12449
ERR1293883	SAMEA3879596	PRJEB12449
ERR1293889	SAMEA3879597	PRJEB12449
ERR1293894	SAMEA3879599	PRJEB12449
ERR1293902	SAMEA3879601	PRJEB12449
ERR1293906	SAMEA3879602	PRJEB12449
ERR1293914	SAMEA3879604	PRJEB12449
ERR1293934	SAMEA3879609	PRJEB12449
ERR1293497	SAMEA3879500	PRJEB12449
ERR1293535	SAMEA3879509	PRJEB12449
ERR1293588	SAMEA3879522	PRJEB12449
ERR1293597	SAMEA3879525	PRJEB12449
ERR1293619	SAMEA3879530	PRJEB12449
ERR1293627	SAMEA3879532	PRJEB12449
ERR1293653	SAMEA3879538	PRJEB12449
ERR1293664	SAMEA3879541	PRJEB12449
ERR1293668	SAMEA3879542	PRJEB12449
ERR1293672	SAMEA3879543	PRJEB12449
ERR1293682	SAMEA3879546	PRJEB12449
ERR1293689	SAMEA3879547	PRJEB12449
ERR1293697	SAMEA3879549	PRJEB12449
ERR1293698	SAMEA3879550	PRJEB12449
ERR1293704	SAMEA3879551	PRJEB12449
ERR1293706	SAMEA3879552	PRJEB12449
ERR1293743	SAMEA3879561	PRJEB12449
ERR1293756	SAMEA3879564	PRJEB12449
ERR1293758	SAMEA3879565	PRJEB12449
ERR1293771	SAMEA3879568	PRJEB12449
ERR1293783	SAMEA3879571	PRJEB12449
ERR1293797	SAMEA3879574	PRJEB12449
ERR1293805	SAMEA3879576	PRJEB12449
ERR1293806	SAMEA3879577	PRJEB12449
ERR1293846	SAMEA3879587	PRJEB12449
ERR1293853	SAMEA3879588	PRJEB12449
ERR1293864	SAMEA3879591	PRJEB12449
ERR1293899	SAMEA3879600	PRJEB12449
ERR1293913	SAMEA3879603	PRJEB12449
ERR1293926	SAMEA3879607	PRJEB12449
ERR209071	SAMEA2042285	PRJEB1220
ERR209083	SAMEA2042362	PRJEB1220
ERR209162	SAMEA2042199	PRJEB1220
ERR209168	SAMEA2042202	PRJEB1220
ERR209175	SAMEA2042205	PRJEB1220
ERR209187	SAMEA2042292	PRJEB1220
ERR209225	SAMEA2042384	PRJEB1220
ERR209240	SAMEA2042392	PRJEB1220
ERR209246	SAMEA2042425	PRJEB1220
ERR209339	SAMEA2042491	PRJEB1220
ERR209359	SAMEA2042495	PRJEB1220
ERR209368	SAMEA2042497	PRJEB1220
ERR209403	SAMEA2042555	PRJEB1220
ERR209407	SAMEA2042556	PRJEB1220
ERR209427	SAMEA2042561	PRJEB1220
ERR209431	SAMEA2042562	PRJEB1220
ERR209439	SAMEA2042564	PRJEB1220
ERR209470	SAMEA1973207	PRJEB1220
ERR209509	SAMEA2042729	PRJEB1220
ERR209514	SAMEA2042731	PRJEB1220
ERR209515	SAMEA2042732	PRJEB1220
ERR209517	SAMEA2042734	PRJEB1220
ERR209519	SAMEA2042737	PRJEB1220
ERR209643	SAMEA2041924	PRJEB1220
ERR209648	SAMEA2041928	PRJEB1220
ERR209651	SAMEA2041931	PRJEB1220
ERR209656	SAMEA2041933	PRJEB1220
ERR209659	SAMEA2041935	PRJEB1220
ERR209661	SAMEA2041937	PRJEB1220
ERR209663	SAMEA2041939	PRJEB1220
ERR209665	SAMEA2042000	PRJEB1220
ERR209667	SAMEA2042002	PRJEB1220
ERR209671	SAMEA2042006	PRJEB1220
ERR209674	SAMEA2042009	PRJEB1220
ERR209694	SAMEA2042104	PRJEB1220
ERR209713	SAMEA2042114	PRJEB1220
ERR209714	SAMEA2042115	PRJEB1220
ERR209718	SAMEA2042217	PRJEB1220
ERR209720	SAMEA2042218	PRJEB1220
ERR209722	SAMEA2042221	PRJEB1220
ERR209726	SAMEA2042222	PRJEB1220
ERR209728	SAMEA2042223	PRJEB1220
ERR209734	SAMEA2042226	PRJEB1220
ERR209741	SAMEA2042396	PRJEB1220
ERR209778	SAMEA2042444	PRJEB1220
ERR209810	SAMEA2042511	PRJEB1220
ERR209812	SAMEA2042512	PRJEB1220
ERR209814	SAMEA2042516	PRJEB1220
ERR209826	SAMEA2042570	PRJEB1220
ERR209832	SAMEA2042573	PRJEB1220
ERR209833	SAMEA2042574	PRJEB1220
ERR209842	SAMEA2042580	PRJEB1220
ERR209843	SAMEA2042581	PRJEB1220
ERR209846	SAMEA2042583	PRJEB1220
ERR209855	SAMEA2042619	PRJEB1220
ERR209892	SAMEA2042661	PRJEB1220
ERR209895	SAMEA2042662	PRJEB1220
ERR209900	SAMEA1972229	PRJEB1220
ERR1190621	SAMEA3708547	PRJEB12123
ERR1190622	SAMEA3708548	PRJEB12123
ERR1190623	SAMEA3708549	PRJEB12123
ERR1190624	SAMEA3708550	PRJEB12123
ERR1190625	SAMEA3708551	PRJEB12123
ERR1190626	SAMEA3708552	PRJEB12123
ERR1190627	SAMEA3708553	PRJEB12123
ERR1190628	SAMEA3708554	PRJEB12123
ERR1190629	SAMEA3708555	PRJEB12123
ERR1190630	SAMEA3708556	PRJEB12123
ERR1190631	SAMEA3708557	PRJEB12123
ERR1190632	SAMEA3708558	PRJEB12123
ERR1190633	SAMEA3708559	PRJEB12123
ERR1190634	SAMEA3708560	PRJEB12123
ERR1190635	SAMEA3708561	PRJEB12123
ERR1190636	SAMEA3708562	PRJEB12123
ERR1190637	SAMEA3708563	PRJEB12123
ERR1190638	SAMEA3708564	PRJEB12123
ERR1190639	SAMEA3708565	PRJEB12123
ERR1190640	SAMEA3708566	PRJEB12123
ERR1190641	SAMEA3708567	PRJEB12123
ERR1190642	SAMEA3708568	PRJEB12123
ERR1190643	SAMEA3708569	PRJEB12123
ERR1190644	SAMEA3708570	PRJEB12123
ERR1190645	SAMEA3708571	PRJEB12123
ERR1190646	SAMEA3708572	PRJEB12123
ERR1190647	SAMEA3708573	PRJEB12123
ERR1190648	SAMEA3708574	PRJEB12123
ERR1190649	SAMEA3708575	PRJEB12123
ERR1190650	SAMEA3708576	PRJEB12123
ERR1190651	SAMEA3708577	PRJEB12123
ERR1190652	SAMEA3708578	PRJEB12123
ERR1190653	SAMEA3708579	PRJEB12123
ERR1190655	SAMEA3708581	PRJEB12123
ERR1190656	SAMEA3708582	PRJEB12123
ERR1190657	SAMEA3708583	PRJEB12123
ERR1190658	SAMEA3708584	PRJEB12123
ERR1190659	SAMEA3708585	PRJEB12123
ERR1190660	SAMEA3708586	PRJEB12123
ERR1190661	SAMEA3708587	PRJEB12123
ERR1190662	SAMEA3708588	PRJEB12123
ERR1190663	SAMEA3708589	PRJEB12123
ERR1190664	SAMEA3708590	PRJEB12123
ERR1190665	SAMEA3708591	PRJEB12123
ERR1190666	SAMEA3708592	PRJEB12123
ERR1190667	SAMEA3708593	PRJEB12123
ERR1190668	SAMEA3708594	PRJEB12123
ERR1190669	SAMEA3708595	PRJEB12123
ERR1190670	SAMEA3708596	PRJEB12123
ERR1190671	SAMEA3708597	PRJEB12123
ERR1190672	SAMEA3708598	PRJEB12123
ERR1190673	SAMEA3708599	PRJEB12123
ERR1190674	SAMEA3708600	PRJEB12123
ERR1190675	SAMEA3708601	PRJEB12123
ERR1190676	SAMEA3708602	PRJEB12123
ERR1190677	SAMEA3708603	PRJEB12123
ERR1190678	SAMEA3708604	PRJEB12123
ERR1190679	SAMEA3708605	PRJEB12123
ERR1190680	SAMEA3708606	PRJEB12123
ERR1190681	SAMEA3708607	PRJEB12123
ERR1190682	SAMEA3708608	PRJEB12123
ERR1190683	SAMEA3708609	PRJEB12123
ERR1190684	SAMEA3708610	PRJEB12123
ERR1190685	SAMEA3708611	PRJEB12123
ERR1190686	SAMEA3708612	PRJEB12123
ERR1190687	SAMEA3708613	PRJEB12123
ERR1190688	SAMEA3708614	PRJEB12123
ERR1190689	SAMEA3708615	PRJEB12123
ERR1190690	SAMEA3708616	PRJEB12123
ERR1190691	SAMEA3708617	PRJEB12123
ERR1190692	SAMEA3708618	PRJEB12123
ERR1190693	SAMEA3708619	PRJEB12123
ERR1190694	SAMEA3708620	PRJEB12123
ERR1190695	SAMEA3708621	PRJEB12123
ERR1190696	SAMEA3708622	PRJEB12123
ERR1190698	SAMEA3708624	PRJEB12123
ERR1190699	SAMEA3708625	PRJEB12123
ERR1190700	SAMEA3708626	PRJEB12123
ERR1190701	SAMEA3708627	PRJEB12123
ERR1190702	SAMEA3708628	PRJEB12123
ERR1190703	SAMEA3708629	PRJEB12123
ERR1190704	SAMEA3708630	PRJEB12123
ERR1190705	SAMEA3708631	PRJEB12123
ERR1190769	SAMEA3708695	PRJEB12123
ERR1190770	SAMEA3708696	PRJEB12123
ERR1190771	SAMEA3708697	PRJEB12123
ERR1190772	SAMEA3708698	PRJEB12123
ERR1190773	SAMEA3708699	PRJEB12123
ERR1190774	SAMEA3708700	PRJEB12123
ERR1190775	SAMEA3708701	PRJEB12123
ERR1190776	SAMEA3708702	PRJEB12123
ERR1190778	SAMEA3708704	PRJEB12123
ERR1190780	SAMEA3708706	PRJEB12123
ERR1190781	SAMEA3708707	PRJEB12123
ERR1190782	SAMEA3708708	PRJEB12123
ERR1190783	SAMEA3708709	PRJEB12123
ERR1190784	SAMEA3708710	PRJEB12123
ERR1190785	SAMEA3708711	PRJEB12123
ERR1190786	SAMEA3708712	PRJEB12123
ERR1190787	SAMEA3708713	PRJEB12123
ERR1190788	SAMEA3708714	PRJEB12123
ERR1110279	SAMEA3646671	PRJEB11532
ERR1110297	SAMEA3646674	PRJEB11532
ERR1110299	SAMEA3646676	PRJEB11532
ERR1110300	SAMEA3646678	PRJEB11532
ERR1110301	SAMEA3646679	PRJEB11532
ERR1110302	SAMEA3646680	PRJEB11532
ERR1110303	SAMEA3646681	PRJEB11532
ERR1110304	SAMEA3646683	PRJEB11532
ERR1110305	SAMEA3646684	PRJEB11532
ERR1110306	SAMEA3646685	PRJEB11532
ERR1110307	SAMEA3646686	PRJEB11532
ERR1110308	SAMEA3646689	PRJEB11532
ERR1110309	SAMEA3646690	PRJEB11532
ERR1110310	SAMEA3646693	PRJEB11532
ERR1110311	SAMEA3646694	PRJEB11532
ERR1110312	SAMEA3646695	PRJEB11532
ERR1110313	SAMEA3646696	PRJEB11532
ERR1110314	SAMEA3646698	PRJEB11532
ERR1110315	SAMEA3646699	PRJEB11532
ERR1110316	SAMEA3646700	PRJEB11532
ERR1110317	SAMEA3646701	PRJEB11532
ERR1110318	SAMEA3646702	PRJEB11532
ERR1110319	SAMEA3646703	PRJEB11532
ERR1110320	SAMEA3646706	PRJEB11532
ERR1110321	SAMEA3646707	PRJEB11532
ERR1110322	SAMEA3646708	PRJEB11532
ERR1110323	SAMEA3646709	PRJEB11532
ERR1110324	SAMEA3646710	PRJEB11532
ERR1110325	SAMEA3646711	PRJEB11532
ERR1110326	SAMEA3646712	PRJEB11532
ERR1110327	SAMEA3646713	PRJEB11532
ERR1110328	SAMEA3646714	PRJEB11532
ERR1110329	SAMEA3646715	PRJEB11532
ERR1110330	SAMEA3646716	PRJEB11532
ERR1110331	SAMEA3646672	PRJEB11532
ERR1110332	SAMEA3646673	PRJEB11532
ERR1110333	SAMEA3646677	PRJEB11532
ERR1110334	SAMEA3646682	PRJEB11532
ERR1110335	SAMEA3646687	PRJEB11532
ERR1110336	SAMEA3646688	PRJEB11532
ERR1110337	SAMEA3646691	PRJEB11532
ERR1110338	SAMEA3646692	PRJEB11532
ERR1110339	SAMEA3646697	PRJEB11532
ERR1110340	SAMEA3646704	PRJEB11532
ERR1110341	SAMEA3646705	PRJEB11532
ERR1110342	SAMEA3646717	PRJEB11532
ERR1110343	SAMEA3646723	PRJEB11532
ERR1110344	SAMEA3646724	PRJEB11532
ERR1110345	SAMEA3646728	PRJEB11532
ERR1110346	SAMEA3646729	PRJEB11532
ERR1110347	SAMEA3646730	PRJEB11532
ERR1110348	SAMEA3646734	PRJEB11532
ERR1110349	SAMEA3646735	PRJEB11532
ERR1110350	SAMEA3646736	PRJEB11532
ERR1110351	SAMEA3646738	PRJEB11532
ERR1110352	SAMEA3646718	PRJEB11532
ERR1110353	SAMEA3646722	PRJEB11532
ERR1110437	SAMEA3646726	PRJEB11532
ERR1110355	SAMEA3646727	PRJEB11532
ERR1110438	SAMEA3646731	PRJEB11532
ERR1110357	SAMEA3646733	PRJEB11532
ERR1110358	SAMEA3646737	PRJEB11532
ERR1110359	SAMEA3646739	PRJEB11532
ERR1110360	SAMEA3646741	PRJEB11532
ERR1110362	SAMEA3646743	PRJEB11532
ERR1110363	SAMEA3646753	PRJEB11532
ERR1110364	SAMEA3646754	PRJEB11532
ERR1110365	SAMEA3646755	PRJEB11532
ERR1110366	SAMEA3646756	PRJEB11532
ERR1110433	SAMEA3646719	PRJEB11532
ERR1110434	SAMEA3646720	PRJEB11532
ERR1110435	SAMEA3646721	PRJEB11532
ERR1110436	SAMEA3646725	PRJEB11532
ERR1110439	SAMEA3646732	PRJEB11532
ERR1110441	SAMEA3646740	PRJEB11532
ERR1110442	SAMEA3646744	PRJEB11532
ERR1110443	SAMEA3646745	PRJEB11532
ERR1110444	SAMEA3646746	PRJEB11532
ERR1110445	SAMEA3646747	PRJEB11532
ERR1110446	SAMEA3646748	PRJEB11532
ERR1110447	SAMEA3646749	PRJEB11532
ERR1110448	SAMEA3646750	PRJEB11532
ERR1110449	SAMEA3646751	PRJEB11532
ERR1110450	SAMEA3646752	PRJEB11532
ERR1110452	SAMEA3646757	PRJEB11532
ERR1110453	SAMEA3646758	PRJEB11532
ERR1110454	SAMEA3646759	PRJEB11532
ERR1110469	SAMEA3646760	PRJEB11532
[truncated: 931 more rows]

## Sheet: S2_Model configurations
ML Algorithm	Preprocessing	Feature Selection Name	Feature Selection Hyperparameters	Predictive Algorithm Name	Predictive Algorithm Hyperparameters	Performance	Time (ms)	Feature
1	Mean Imputation, Mode Imputation, Constant Removal, Standardization	LASSO	penalty = 2.0	Classification Random Forest with Deviance splitting criterion	ntrees = 100, minimum leaf size = 5	AUC = 0.678	26	Taxonomy
2	Mean Imputation, Mode Imputation, Constant Removal, Standardization	LASSO	penalty = 0.0	Classification Random Forest with Deviance splitting criterion	ntrees = 100, minimum leaf size = 5	AUC = 0.803	199	Taxonomy
3	Mean Imputation, Mode Imputation, Constant Removal, Standardization	Epilogi	equivThresh = 0.01, stopping criterion = Independence Test, stopping threshold = 0.05	Support Vector Machines (SVM) of type C-SVC	kernel = 'Gaussian Kernel', cost = 10.0, gamma = 10.0	AUC = 0.500	61812	Taxonomy
4	Mean Imputation, Mode Imputation, Constant Removal, Standardization	Test-Budgeted Statistically Equivalent Signature (SES)	maxK = 2, alpha = 0.01, budget = 3 * nvars	Classification Random Forest with Deviance splitting criterion	ntrees = 100, minimum leaf size = 1	AUC = 0.811	10683	Taxonomy
5	Mean Imputation, Mode Imputation, Constant Removal, Standardization	LASSO	penalty = 1.0	Classification Random Forest with Deviance splitting criterion	ntrees = 100, minimum leaf size = 2	AUC = 0.730	101	Taxonomy
6	Mean Imputation, Mode Imputation, Constant Removal, Standardization	Epilogi	equivThresh = 0.01, stopping criterion = Independence Test, stopping threshold = 0.05	Support Vector Machines (SVM) of type C-SVC	kernel = 'Polynomial Kernel', cost = 10.0, gamma = 0.001, degree = 2	AUC = 0.500	61624	Taxonomy
7	Mean Imputation, Mode Imputation, Constant Removal, Standardization	LASSO	penalty = 1.5	Support Vector Machines (SVM) of type C-SVC	kernel = 'Polynomial Kernel', cost = 0.01, gamma = 10.0, degree = 3	AUC = 0.570	76	Taxonomy
8	Mean Imputation, Mode Imputation, Constant Removal, Standardization	Epilogi	equivThresh = 0.01, stopping criterion = Independence Test, stopping threshold = 0.01	Classification Random Forest with Deviance splitting criterion	ntrees = 100, minimum leaf size = 2	AUC = 0.761	7615	Taxonomy
9	Mean Imputation, Mode Imputation, Constant Removal, Standardization	Test-Budgeted Statistically Equivalent Signature (SES)	maxK = 3, alpha = 0.01, budget = 3 * nvars	Classification Random Forest with Deviance splitting criterion	ntrees = 100, minimum leaf size = 3	AUC = 0.597	168123	Taxonomy
10	Mean Imputation, Mode Imputation, Constant Removal, Standardization	LASSO	penalty = 2.0	Classification Random Forest with Deviance splitting criterion	ntrees = 1000, minimum leaf size = 2	AUC = 0.670	391	Taxonomy
11	Mean Imputation, Mode Imputation, Constant Removal, Standardization	LASSO	penalty = 0.0	Classification Random Forest with Deviance splitting criterion	ntrees = 1000, minimum leaf size = 2	AUC = 0.803	2770	Taxonomy
12	Mean Imputation, Mode Imputation, Constant Removal, Standardization	Epilogi	equivThresh = 0.01, stopping criterion = Independence Test, stopping threshold = 0.01	Support Vector Machines (SVM) of type C-SVC	kernel = 'Gaussian Kernel', cost = 0.1, gamma = 1.0	AUC = 0.500	7761	Taxonomy
13	Mean Imputation, Mode Imputation, Constant Removal, Standardization	Test-Budgeted Statistically Equivalent Signature (SES)	maxK = 3, alpha = 0.05, budget = 3 * nvars	Support Vector Machines (SVM) of type C-SVC	kernel = 'Polynomial Kernel', cost = 0.001, gamma = 0.001, degree = 2	AUC = 0.500	270547	Taxonomy
14	Mean Imputation, Mode Imputation, Constant Removal, Standardization	Test-Budgeted Statistically Equivalent Signature (SES)	maxK = 2, alpha = 0.01, budget = 3 * nvars	Support Vector Machines (SVM) of type C-SVC	kernel = 'Linear Kernel', cost = 10.0	AUC = 0.711	14079	Taxonomy
15	Mean Imputation, Mode Imputation, Constant Removal, Standardization	LASSO	penalty = 0.5	Classification Random Forest with Deviance splitting criterion	ntrees = 100, minimum leaf size = 5	AUC = 0.800	151	Taxonomy
16	Mean Imputation, Mode Imputation, Constant Removal, Standardization	LASSO	penalty = 1.25	Ridge Logistic Regression	lambda = 0.001	AUC = 0.617	161890	Taxonomy
17	Mean Imputation, Mode Imputation, Constant Removal, Standardization	Epilogi	equivThresh = 0.01, stopping criterion = Independence Test, stopping threshold = 0.01	Classification Decision Tree with Deviance splitting criterion	minimum leaf size = 2, alpha = 0.1	AUC = 0.619	7648	Taxonomy
18	Mean Imputation, Mode Imputation, Constant Removal, Standardization	LASSO	penalty = 2.0	Support Vector Machines (SVM) of type C-SVC	kernel = 'Gaussian Kernel', cost = 1.0, gamma = 1.0	AUC = 0.591	160	Taxonomy
19	Mean Imputation, Mode Imputation, Constant Removal, Standardization	LASSO	penalty = 1.25	Support Vector Machines (SVM) of type C-SVC	kernel = 'Polynomial Kernel', cost = 0.001, gamma = 0.1, degree = 2	AUC = 0.500	161977	Taxonomy
20	Mean Imputation, Mode Imputation, Constant Removal, Standardization	Test-Budgeted Statistically Equivalent Signature (SES)	maxK = 3, alpha = 0.01, budget = 3 * nvars	Support Vector Machines (SVM) of type C-SVC	kernel = 'Polynomial Kernel', cost = 1.0, gamma = 1.0, degree = 3	AUC = 0.511	168143	Taxonomy
21	Mean Imputation, Mode Imputation, Constant Removal, Standardization	LASSO	penalty = 0.0	Support Vector Machines (SVM) of type C-SVC	kernel = 'Gaussian Kernel', cost = 1.0, gamma = 1.0	AUC = 0.500	239	Taxonomy
22	Mean Imputation, Mode Imputation, Constant Removal, Standardization	LASSO	penalty = 0.5	Classification Random Forest with Deviance splitting criterion	ntrees = 1000, minimum leaf size = 1	AUC = 0.804	2473	Taxonomy
23	Mean Imputation, Mode Imputation, Constant Removal, Standardization	LASSO	penalty = 0.5	Classification Random Forest with Deviance splitting criterion	ntrees = 100, minimum leaf size = 5	AUC = 0.801	87	Taxonomy
24	Mean Imputation, Mode Imputation, Constant Removal, Standardization	LASSO	penalty = 1.0	Classification Random Forest with Deviance splitting criterion	ntrees = 100, minimum leaf size = 1	AUC = 0.734	99	Taxonomy
25	Mean Imputation, Mode Imputation, Constant Removal, Standardization	Test-Budgeted Statistically Equivalent Signature (SES)	maxK = 2, alpha = 0.01, budget = 3 * nvars	Classification Decision Tree with Deviance splitting criterion	minimum leaf size = 3, alpha = 0.01	AUC = 0.731	10592	Taxonomy
26	Mean Imputation, Mode Imputation, Constant Removal, Standardization	LASSO	penalty = 0.5	Support Vector Machines (SVM) of type C-SVC	kernel = 'Polynomial Kernel', cost = 0.01, gamma = 0.001, degree = 3	AUC = 0.712	135	Taxonomy
27	Mean Imputation, Mode Imputation, Constant Removal, Standardization	Epilogi	equivThresh = 0.01, stopping criterion = Independence Test, stopping threshold = 0.05	Support Vector Machines (SVM) of type C-SVC	kernel = 'Gaussian Kernel', cost = 10.0, gamma = 0.01	AUC = 0.536	61777	Taxonomy
28	Mean Imputation, Mode Imputation, Constant Removal, Standardization	Test-Budgeted Statistically Equivalent Signature (SES)	maxK = 2, alpha = 0.01, budget = 3 * nvars	Classification Decision Tree with Deviance splitting criterion	minimum leaf size = 1, alpha = 0.1	AUC = 0.632	10586	Taxonomy
29	Mean Imputation, Mode Imputation, Constant Removal, Standardization	Test-Budgeted Statistically Equivalent Signature (SES)	maxK = 3, alpha = 0.05, budget = 3 * nvars	Support Vector Machines (SVM) of type C-SVC	kernel = 'Polynomial Kernel', cost = 10.0, gamma = 0.01, degree = 3	AUC = 0.500	270545	Taxonomy
30	Mean Imputation, Mode Imputation, Constant Removal, Standardization	LASSO	penalty = 0.25	Classification Random Forest with Deviance splitting criterion	ntrees = 100, minimum leaf size = 4	AUC = 0.801	228	Taxonomy
31	Mean Imputation, Mode Imputation, Constant Removal, Standardization	Test-Budgeted Statistically Equivalent Signature (SES)	maxK = 2, alpha = 0.05, budget = 3 * nvars	Support Vector Machines (SVM) of type C-SVC	kernel = 'Gaussian Kernel', cost = 0.01, gamma = 0.001	AUC = 0.731	11408	Taxonomy
32	Mean Imputation, Mode Imputation, Constant Removal, Standardization	Epilogi	equivThresh = 0.01, stopping criterion = Independence Test, stopping threshold = 0.001	Classification Random Forest with Deviance splitting criterion	ntrees = 1000, minimum leaf size = 4	AUC = 0.719	8979	Taxonomy
33	Mean Imputation, Mode Imputation, Constant Removal, Standardization	Test-Budgeted Statistically Equivalent Signature (SES)	maxK = 2, alpha = 0.1, budget = 3 * nvars	Ridge Logistic Regression	lambda = 0.001	AUC = 0.632	68609	Taxonomy
34	Mean Imputation, Mode Imputation, Constant Removal, Standardization	Test-Budgeted Statistically Equivalent Signature (SES)	maxK = 3, alpha = 0.01, budget = 3 * nvars	Classification Random Forest with Deviance splitting criterion	ntrees = 1000, minimum leaf size = 2	AUC = 0.606	168932	Taxonomy
35	Mean Imputation, Mode Imputation, Constant Removal, Standardization	LASSO	penalty = 1.5	Support Vector Machines (SVM) of type C-SVC	kernel = 'Polynomial Kernel', cost = 0.01, gamma = 0.01, degree = 3	AUC = 0.525	72	Taxonomy
36	Mean Imputation, Mode Imputation, Constant Removal, Standardization	LASSO	penalty = 2.0	Support Vector Machines (SVM) of type C-SVC	kernel = 'Linear Kernel', cost = 0.001	AUC = 0.500	66	Taxonomy
37	Mean Imputation, Mode Imputation, Constant Removal, Standardization	LASSO	penalty = 0.0	Support Vector Machines (SVM) of type C-SVC	kernel = 'Linear Kernel', cost = 0.001	AUC = 0.500	149	Taxonomy
38	Mean Imputation, Mode Imputation, Constant Removal, Standardization	Test-Budgeted Statistically Equivalent Signature (SES)	maxK = 3, alpha = 0.01, budget = 3 * nvars	Support Vector Machines (SVM) of type C-SVC	kernel = 'Polynomial Kernel', cost = 0.001, gamma = 1.0, degree = 2	AUC = 0.500	168137	Taxonomy
39	Mean Imputation, Mode Imputation, Constant Removal, Standardization	Test-Budgeted Statistically Equivalent Signature (SES)	maxK = 2, alpha = 0.01, budget = 3 * nvars	Support Vector Machines (SVM) of type C-SVC	kernel = 'Polynomial Kernel', cost = 0.01, gamma = 0.1, degree = 3	AUC = 0.500	10662	Taxonomy
40	Mean Imputation, Mode Imputation, Constant Removal, Standardization	Test-Budgeted Statistically Equivalent Signature (SES)	maxK = 3, alpha = 0.1, budget = 3 * nvars	Classification Decision Tree with Deviance splitting criterion	minimum leaf size = 1, alpha = 0.1	AUC = 0.651	225731	Taxonomy
41	Mean Imputation, Mode Imputation, Constant Removal, Standardization	LASSO	penalty = 0.5	Support Vector Machines (SVM) of type C-SVC	kernel = 'Gaussian Kernel', cost = 0.1, gamma = 0.001	AUC = 0.500	246	Taxonomy
42	Mean Imputation, Mode Imputation, Constant Removal, Standardization	Epilogi	equivThresh = 0.01, stopping criterion = Independence Test, stopping threshold = 0.01	Classification Random Forest with Deviance splitting criterion	ntrees = 1000, minimum leaf size = 4	AUC = 0.758	7798	Taxonomy
43	Mean Imputation, Mode Imputation, Constant Removal, Standardization	LASSO	penalty = 0.5	Classification Random Forest with Deviance splitting criterion	ntrees = 100, minimum leaf size = 4	AUC = 0.802	164	Taxonomy
44	Mean Imputation, Mode Imputation, Constant Removal, Standardization	Epilogi	equivThresh = 0.01, stopping criterion = Independence Test, stopping threshold = 0.01	Classification Decision Tree with Deviance splitting criterion	minimum leaf size = 4, alpha = 0.01	AUC = 0.706	7650	Taxonomy
45	Mean Imputation, Mode Imputation, Constant Removal, Standardization	Epilogi	equivThresh = 0.01, stopping criterion = Independence Test, stopping threshold = 0.001	Support Vector Machines (SVM) of type C-SVC	kernel = 'Gaussian Kernel', cost = 0.1, gamma = 1.0	AUC = 0.500	8785	Taxonomy
46	Mean Imputation, Mode Imputation, Constant Removal, Standardization	Epilogi	equivThresh = 0.01, stopping criterion = Independence Test, stopping threshold = 0.05	Classification Random Forest with Deviance splitting criterion	ntrees = 1000, minimum leaf size = 5	AUC = 0.765	62904	Taxonomy
47	Mean Imputation, Mode Imputation, Constant Removal, Standardization	LASSO	penalty = 1.5	Support Vector Machines (SVM) of type C-SVC	kernel = 'Polynomial Kernel', cost = 0.01, gamma = 0.1, degree = 2	AUC = 0.500	59	Taxonomy
48	Mean Imputation, Mode Imputation, Constant Removal, Standardization	Test-Budgeted Statistically Equivalent Signature (SES)	maxK = 3, alpha = 0.05, budget = 3 * nvars	Support Vector Machines (SVM) of type C-SVC	kernel = 'Gaussian Kernel', cost = 1.0, gamma = 0.001	AUC = 0.547	270613	Taxonomy
49	Mean Imputation, Mode Imputation, Constant Removal, Standardization	Epilogi	equivThresh = 0.01, stopping criterion = Independence Test, stopping threshold = 0.05	Classification Random Forest with Deviance splitting criterion	ntrees = 100, minimum leaf size = 1	AUC = 0.763	61531	Taxonomy
50	Mean Imputation, Mode Imputation, Constant Removal, Standardization	Test-Budgeted Statistically Equivalent Signature (SES)	maxK = 3, alpha = 0.05, budget = 3 * nvars	Support Vector Machines (SVM) of type C-SVC	kernel = 'Gaussian Kernel', cost = 0.001, gamma = 10.0	AUC = 0.500	270638	Taxonomy
51	Mean Imputation, Mode Imputation, Constant Removal, Standardization	LASSO	penalty = 0.5	Classification Random Forest with Deviance splitting criterion	ntrees = 1000, minimum leaf size = 1	AUC = 0.803	2595	Taxonomy
52	Mean Imputation, Mode Imputation, Constant Removal, Standardization	Epilogi	equivThresh = 0.01, stopping criterion = Independence Test, stopping threshold = 0.001	Classification Random Forest with Deviance splitting criterion	ntrees = 100, minimum leaf size = 2	AUC = 0.707	8693	Taxonomy
53	Mean Imputation, Mode Imputation, Constant Removal, Standardization	Epilogi	equivThresh = 0.01, stopping criterion = Independence Test, stopping threshold = 0.01	Support Vector Machines (SVM) of type C-SVC	kernel = 'Polynomial Kernel', cost = 0.001, gamma = 0.001, degree = 3	AUC = 0.500	7630	Taxonomy
54	Mean Imputation, Mode Imputation, Constant Removal, Standardization	Test-Budgeted Statistically Equivalent Signature (SES)	maxK = 2, alpha = 0.05, budget = 3 * nvars	Classification Random Forest with Deviance splitting criterion	ntrees = 1000, minimum leaf size = 4	AUC = 0.815	13179	Taxonomy
55	Mean Imputation, Mode Imputation, Constant Removal, Standardization	Test-Budgeted Statistically Equivalent Signature (SES)	maxK = 2, alpha = 0.1, budget = 3 * nvars	Support Vector Machines (SVM) of type C-SVC	kernel = 'Gaussian Kernel', cost = 0.1, gamma = 10.0	AUC = 0.500	68897	Taxonomy
56	Mean Imputation, Mode Imputation, Constant Removal, Standardization	Epilogi	equivThresh = 0.01, stopping criterion = Independence Test, stopping threshold = 0.001	Classification Decision Tree with Deviance splitting criterion	minimum leaf size = 2, alpha = 0.1	AUC = 0.647	8774	Taxonomy
57	Mean Imputation, Mode Imputation, Constant Removal, Standardization	Test-Budgeted Statistically Equivalent Signature (SES)	maxK = 2, alpha = 0.05, budget = 3 * nvars	Support Vector Machines (SVM) of type C-SVC	kernel = 'Polynomial Kernel', cost = 1.0, gamma = 1.0, degree = 3	AUC = 0.500	11266	Taxonomy
58	Mean Imputation, Mode Imputation, Constant Removal, Standardization	LASSO	penalty = 1.5	Support Vector Machines (SVM) of type C-SVC	kernel = 'Polynomial Kernel', cost = 0.1, gamma = 0.001, degree = 2	AUC = 0.647	74	Taxonomy
59	Mean Imputation, Mode Imputation, Constant Removal, Standardization	LASSO	penalty = 1.5	Classification Random Forest with Deviance splitting criterion	ntrees = 100, minimum leaf size = 4	AUC = 0.713	37	Taxonomy
60	Mean Imputation, Mode Imputation, Constant Removal, Standardization	LASSO	penalty = 2.0	Support Vector Machines (SVM) of type C-SVC	kernel = 'Linear Kernel', cost = 0.01	AUC = 0.500	70	Taxonomy
61	Mean Imputation, Mode Imputation, Constant Removal, Standardization	LASSO	penalty = 0.0	Support Vector Machines (SVM) of type C-SVC	kernel = 'Linear Kernel', cost = 0.01	AUC = 0.500	163	Taxonomy
62	Mean Imputation, Mode Imputation, Constant Removal, Standardization	LASSO	penalty = 2.0	Support Vector Machines (SVM) of type C-SVC	kernel = 'Gaussian Kernel', cost = 1.0, gamma = 0.01	AUC = 0.500	143	Taxonomy
63	Mean Imputation, Mode Imputation, Constant Removal, Standardization	LASSO	penalty = 0.0	Support Vector Machines (SVM) of type C-SVC	kernel = 'Gaussian Kernel', cost = 1.0, gamma = 0.01	AUC = 0.500	269	Taxonomy
64	Mean Imputation, Mode Imputation, Constant Removal, Standardization	Test-Budgeted Statistically Equivalent Signature (SES)	maxK = 2, alpha = 0.05, budget = 3 * nvars	Classification Random Forest with Deviance splitting criterion	ntrees = 100, minimum leaf size = 3	AUC = 0.811	11305	Taxonomy
65	Mean Imputation, Mode Imputation, Constant Removal, Standardization	Test-Budgeted Statistically Equivalent Signature (SES)	maxK = 2, alpha = 0.05, budget = 3 * nvars	Support Vector Machines (SVM) of type C-SVC	kernel = 'Polynomial Kernel', cost = 0.1, gamma = 1.0, degree = 2	AUC = 0.500	11249	Taxonomy
66	Mean Imputation, Mode Imputation, Constant Removal, Standardization	Epilogi	equivThresh = 0.01, stopping criterion = Independence Test, stopping threshold = 0.001	Classification Decision Tree with Deviance splitting criterion	minimum leaf size = 4, alpha = 0.01	AUC = 0.687	8745	Taxonomy
67	Mean Imputation, Mode Imputation, Constant Removal, Standardization	Epilogi	equivThresh = 0.01, stopping criterion = Independence Test, stopping threshold = 0.01	Support Vector Machines (SVM) of type C-SVC	kernel = 'Polynomial Kernel', cost = 1.0, gamma = 0.1, degree = 3	AUC = 0.500	7641	Taxonomy
68	Mean Imputation, Mode Imputation, Constant Removal, Standardization	LASSO	penalty = 0.5	Support Vector Machines (SVM) of type C-SVC	kernel = 'Gaussian Kernel', cost = 0.001, gamma = 0.1	AUC = 0.500	229	Taxonomy
69	Mean Imputation, Mode Imputation, Constant Removal, Standardization	LASSO	penalty = 0.25	Support Vector Machines (SVM) of type C-SVC	kernel = 'Polynomial Kernel', cost = 0.1, gamma = 0.001, degree = 3	AUC = 0.713	128	Taxonomy
70	Mean Imputation, Mode Imputation, Constant Removal, Standardization	Test-Budgeted Statistically Equivalent Signature (SES)	maxK = 2, alpha = 0.01, budget = 3 * nvars	Classification Random Forest with Deviance splitting criterion	ntrees = 1000, minimum leaf size = 5	AUC = 0.812	12720	Taxonomy
71	Mean Imputation, Mode Imputation, Constant Removal, Standardization	LASSO	penalty = 0.5	Support Vector Machines (SVM) of type C-SVC	kernel = 'Gaussian Kernel', cost = 0.01, gamma = 0.1	AUC = 0.500	239	Taxonomy
72	Mean Imputation, Mode Imputation, Constant Removal, Standardization	Test-Budgeted Statistically Equivalent Signature (SES)	maxK = 2, alpha = 0.01, budget = 3 * nvars	Classification Random Forest with Deviance splitting criterion	ntrees = 100, minimum leaf size = 5	AUC = 0.813	10769	Taxonomy
73	Mean Imputation, Mode Imputation, Constant Removal, Standardization	Test-Budgeted Statistically Equivalent Signature (SES)	maxK = 2, alpha = 0.05, budget = 3 * nvars	Support Vector Machines (SVM) of type C-SVC	kernel = 'Polynomial Kernel', cost = 0.001, gamma = 1.0, degree = 2	AUC = 0.500	11250	Taxonomy
74	Mean Imputation, Mode Imputation, Constant Removal, Standardization	LASSO	penalty = 2.0	Support Vector Machines (SVM) of type C-SVC	kernel = 'Polynomial Kernel', cost = 1.0, gamma = 10.0, degree = 3	AUC = 0.500	65	Taxonomy
75	Mean Imputation, Mode Imputation, Constant Removal, Standardization	LASSO	penalty = 0.0	Support Vector Machines (SVM) of type C-SVC	kernel = 'Polynomial Kernel', cost = 1.0, gamma = 10.0, degree = 3	AUC = 0.500	163	Taxonomy
76	Mean Imputation, Mode Imputation, Constant Removal, Standardization	Epilogi	equivThresh = 0.01, stopping criterion = Independence Test, stopping threshold = 0.05	Classification Random Forest with Deviance splitting criterion	ntrees = 100, minimum leaf size = 3	AUC = 0.763	61553	Taxonomy
77	Mean Imputation, Mode Imputation, Constant Removal, Standardization	Test-Budgeted Statistically Equivalent Signature (SES)	maxK = 3, alpha = 0.1, budget = 3 * nvars	Support Vector Machines (SVM) of type C-SVC	kernel = 'Polynomial Kernel', cost = 0.01, gamma = 0.1, degree = 3	AUC = 0.657	225767	Taxonomy
78	Mean Imputation, Mode Imputation, Constant Removal, Standardization	Test-Budgeted Statistically Equivalent Signature (SES)	maxK = 3, alpha = 0.1, budget = 3 * nvars	Classification Random Forest with Deviance splitting criterion	ntrees = 100, minimum leaf size = 5	AUC = 0.773	225823	Taxonomy
79	Mean Imputation, Mode Imputation, Constant Removal, Standardization	Test-Budgeted Statistically Equivalent Signature (SES)	maxK = 3, alpha = 0.01, budget = 3 * nvars	Classification Random Forest with Deviance splitting criterion	ntrees = 100, minimum leaf size = 2	AUC = 0.610	168076	Taxonomy
80	Mean Imputation, Mode Imputation, Constant Removal, Standardization	LASSO	penalty = 1.0	Classification Random Forest with Deviance splitting criterion	ntrees = 1000, minimum leaf size = 2	AUC = 0.750	332	Taxonomy
81	Mean Imputation, Mode Imputation, Constant Removal, Standardization	Epilogi	equivThresh = 0.01, stopping criterion = Independence Test, stopping threshold = 0.05	Support Vector Machines (SVM) of type C-SVC	kernel = 'Gaussian Kernel', cost = 0.1, gamma = 0.01	AUC = 0.589	61778	Taxonomy
82	Mean Imputation, Mode Imputation, Constant Removal, Standardization	Test-Budgeted Statistically Equivalent Signature (SES)	maxK = 2, alpha = 0.05, budget = 3 * nvars	Classification Random Forest with Deviance splitting criterion	ntrees = 100, minimum leaf size = 4	AUC = 0.815	11122	Taxonomy
83	Mean Imputation, Mode Imputation, Constant Removal, Standardization	LASSO	penalty = 2.0	Support Vector Machines (SVM) of type C-SVC	kernel = 'Polynomial Kernel', cost = 0.1, gamma = 0.1, degree = 3	AUC = 0.587	57	Taxonomy
84	Mean Imputation, Mode Imputation, Constant Removal, Standardization	LASSO	penalty = 0.0	Support Vector Machines (SVM) of type C-SVC	kernel = 'Polynomial Kernel', cost = 0.1, gamma = 0.1, degree = 3	AUC = 0.500	160	Taxonomy
85	Mean Imputation, Mode Imputation, Constant Removal, Standardization	Epilogi	equivThresh = 0.01, stopping criterion = Independence Test, stopping threshold = 0.001	Classification Random Forest with Deviance splitting criterion	ntrees = 1000, minimum leaf size = 5	AUC = 0.695	10105	Taxonomy
86	Mean Imputation, Mode Imputation, Constant Removal, Standardization	Test-Budgeted Statistically Equivalent Signature (SES)	maxK = 2, alpha = 0.1, budget = 3 * nvars	Support Vector Machines (SVM) of type C-SVC	kernel = 'Polynomial Kernel', cost = 0.001, gamma = 0.1, degree = 2	AUC = 0.500	68701	Taxonomy
87	Mean Imputation, Mode Imputation, Constant Removal, Standardization	Epilogi	equivThresh = 0.01, stopping criterion = Independence Test, stopping threshold = 0.001	Support Vector Machines (SVM) of type C-SVC	kernel = 'Polynomial Kernel', cost = 0.001, gamma = 0.001, degree = 3	AUC = 0.500	8679	Taxonomy
88	Mean Imputation, Mode Imputation, Constant Removal, Standardization	Epilogi	equivThresh = 0.01, stopping criterion = Independence Test, stopping threshold = 0.001	Support Vector Machines (SVM) of type C-SVC	kernel = 'Gaussian Kernel', cost = 10.0, gamma = 1.0	AUC = 0.500	8793	Taxonomy
89	Mean Imputation, Mode Imputation, Constant Removal, Standardization	Epilogi	equivThresh = 0.01, stopping criterion = Independence Test, stopping threshold = 0.01	Support Vector Machines (SVM) of type C-SVC	kernel = 'Polynomial Kernel', cost = 0.001, gamma = 10.0, degree = 2	AUC = 0.500	7634	Taxonomy
90	Mean Imputation, Mode Imputation, Constant Removal, Standardization	LASSO	penalty = 1.5	Support Vector Machines (SVM) of type C-SVC	kernel = 'Gaussian Kernel', cost = 1.0, gamma = 0.01	AUC = 0.529	158	Taxonomy
91	Mean Imputation, Mode Imputation, Constant Removal, Standardization	Test-Budgeted Statistically Equivalent Signature (SES)	maxK = 3, alpha = 0.1, budget = 3 * nvars	Support Vector Machines (SVM) of type C-SVC	kernel = 'Gaussian Kernel', cost = 1.0, gamma = 10.0	AUC = 0.500	225975	Taxonomy
92	Mean Imputation, Mode Imputation, Constant Removal, Standardization	Epilogi	equivThresh = 0.01, stopping criterion = Independence Test, stopping threshold = 0.001	Classification Random Forest with Deviance splitting criterion	ntrees = 1000, minimum leaf size = 1	AUC = 0.704	9745	Taxonomy
93	Mean Imputation, Mode Imputation, Constant Removal, Standardization	LASSO	penalty = 1.25	Support Vector Machines (SVM) of type C-SVC	kernel = 'Polynomial Kernel', cost = 0.01, gamma = 10.0, degree = 3	AUC = 0.576	161989	Taxonomy
94	Mean Imputation, Mode Imputation, Constant Removal, Standardization	LASSO	penalty = 1.25	Classification Random Forest with Deviance splitting criterion	ntrees = 100, minimum leaf size = 1	AUC = 0.724	161953	Taxonomy
95	Mean Imputation, Mode Imputation, Constant Removal, Standardization	LASSO	penalty = 0.25	Classification Random Forest with Deviance splitting criterion	ntrees = 1000, minimum leaf size = 5	AUC = 0.804	1515	Taxonomy
96	Mean Imputation, Mode Imputation, Constant Removal, Standardization	LASSO	penalty = 1.5	Ridge Logistic Regression	lambda = 0.001	AUC = 0.580	8	Taxonomy
97	Mean Imputation, Mode Imputation, Constant Removal, Standardization	Test-Budgeted Statistically Equivalent Signature (SES)	maxK = 3, alpha = 0.05, budget = 3 * nvars	Support Vector Machines (SVM) of type C-SVC	kernel = 'Polynomial Kernel', cost = 10.0, gamma = 0.1, degree = 2	AUC = 0.500	270541	Taxonomy
98	Mean Imputation, Mode Imputation, Constant Removal, Standardization	Test-Budgeted Statistically Equivalent Signature (SES)	maxK = 2, alpha = 0.01, budget = 3 * nvars	Classification Random Forest with Deviance splitting criterion	ntrees = 100, minimum leaf size = 3	AUC = 0.804	10774	Taxonomy
99	Mean Imputation, Mode Imputation, Constant Removal, Standardization	Epilogi	equivThresh = 0.01, stopping criterion = Independence Test, stopping threshold = 0.01	Support Vector Machines (SVM) of type C-SVC	kernel = 'Polynomial Kernel', cost = 0.1, gamma = 0.1, degree = 2	AUC = 0.500	7610	Taxonomy
100	Mean Imputation, Mode Imputation, Constant Removal, Standardization	LASSO	penalty = 1.0	Support Vector Machines (SVM) of type C-SVC	kernel = 'Polynomial Kernel', cost = 0.001, gamma = 0.1, degree = 2	AUC = 0.500	91	Taxonomy
101	Mean Imputation, Mode Imputation, Constant Removal, Standardization	Test-Budgeted Statistically Equivalent Signature (SES)	maxK = 3, alpha = 0.1, budget = 3 * nvars	Support Vector Machines (SVM) of type C-SVC	kernel = 'Linear Kernel', cost = 10.0	AUC = 0.697	228420	Taxonomy
102	Mean Imputation, Mode Imputation, Constant Removal, Standardization	Epilogi	equivThresh = 0.01, stopping criterion = Independence Test, stopping threshold = 0.05	Support Vector Machines (SVM) of type C-SVC	kernel = 'Gaussian Kernel', cost = 1.0, gamma = 10.0	AUC = 0.500	61791	Taxonomy
103	Mean Imputation, Mode Imputation, Constant Removal, Standardization	Epilogi	equivThresh = 0.01, stopping criterion = Independence Test, stopping threshold = 0.001	Support Vector Machines (SVM) of type C-SVC	kernel = 'Polynomial Kernel', cost = 0.1, gamma = 0.1, degree = 2	AUC = 0.500	8690	Taxonomy
104	Mean Imputation, Mode Imputation, Constant Removal, Standardization	LASSO	penalty = 0.5	Classification Random Forest with Deviance splitting criterion	ntrees = 100, minimum leaf size = 4	AUC = 0.804	92	Taxonomy
105	Mean Imputation, Mode Imputation, Constant Removal, Standardization	LASSO	penalty = 0.25	Support Vector Machines (SVM) of type C-SVC	kernel = 'Polynomial Kernel', cost = 10.0, gamma = 0.01, degree = 2	AUC = 0.500	130	Taxonomy
106	Mean Imputation, Mode Imputation, Constant Removal, Standardization	Test-Budgeted Statistically Equivalent Signature (SES)	maxK = 3, alpha = 0.01, budget = 3 * nvars	Support Vector Machines (SVM) of type C-SVC	kernel = 'Gaussian Kernel', cost = 0.1, gamma = 10.0	AUC = 0.500	168261	Taxonomy
107	Mean Imputation, Mode Imputation, Constant Removal, Standardization	LASSO	penalty = 0.25	Support Vector Machines (SVM) of type C-SVC	kernel = 'Gaussian Kernel', cost = 0.001, gamma = 1.0	AUC = 0.500	286	Taxonomy
108	Mean Imputation, Mode Imputation, Constant Removal, Standardization	LASSO	penalty = 2.0	Support Vector Machines (SVM) of type C-SVC	kernel = 'Polynomial Kernel', cost = 0.1, gamma = 10.0, degree = 2	AUC = 0.619	64	Taxonomy
109	Mean Imputation, Mode Imputation, Constant Removal, Standardization	LASSO	penalty = 0.0	Support Vector Machines (SVM) of type C-SVC	kernel = 'Polynomial Kernel', cost = 0.1, gamma = 10.0, degree = 2	AUC = 0.500	139	Taxonomy
110	Mean Imputation, Mode Imputation, Constant Removal, Standardization	LASSO	penalty = 0.25	Support Vector Machines (SVM) of type C-SVC	kernel = 'Polynomial Kernel', cost = 0.001, gamma = 0.1, degree = 3	AUC = 0.500	136	Taxonomy
111	Mean Imputation, Mode Imputation, Constant Removal, Standardization	LASSO	penalty = 1.0	Support Vector Machines (SVM) of type C-SVC	kernel = 'Gaussian Kernel', cost = 0.01, gamma = 0.001	AUC = 0.500	160	Taxonomy
112	Mean Imputation, Mode Imputation, Constant Removal, Standardization	Test-Budgeted Statistically Equivalent Signature (SES)	maxK = 3, alpha = 0.01, budget = 3 * nvars	Classification Decision Tree with Deviance splitting criterion	minimum leaf size = 3, alpha = 0.05	AUC = 0.590	168183	Taxonomy
113	Mean Imputation, Mode Imputation, Constant Removal, Standardization	LASSO	penalty = 0.25	Classification Random Forest with Deviance splitting criterion	ntrees = 100, minimum leaf size = 3	AUC = 0.802	90	Taxonomy
114	Mean Imputation, Mode Imputation, Constant Removal, Standardization	Epilogi	equivThresh = 0.01, stopping criterion = Independence Test, stopping threshold = 0.05	Support Vector Machines (SVM) of type C-SVC	kernel = 'Polynomial Kernel', cost = 1.0, gamma = 1.0, degree = 2	AUC = 0.500	61653	Taxonomy
115	Mean Imputation, Mode Imputation, Constant Removal, Standardization	Test-Budgeted Statistically Equivalent Signature (SES)	maxK = 3, alpha = 0.01, budget = 3 * nvars	Support Vector Machines (SVM) of type C-SVC	kernel = 'Polynomial Kernel', cost = 0.1, gamma = 1.0, degree = 2	AUC = 0.526	168142	Taxonomy
116	Mean Imputation, Mode Imputation, Constant Removal, Standardization	LASSO	penalty = 1.25	Support Vector Machines (SVM) of type C-SVC	kernel = 'Polynomial Kernel', cost = 0.01, gamma = 0.1, degree = 2	AUC = 0.539	161952	Taxonomy
117	Mean Imputation, Mode Imputation, Constant Removal, Standardization	LASSO	penalty = 0.5	Classification Random Forest with Deviance splitting criterion	ntrees = 1000, minimum leaf size = 4	AUC = 0.800	1452	Taxonomy
118	Mean Imputation, Mode Imputation, Constant Removal, Standardization	LASSO	penalty = 2.0	Ridge Logistic Regression	lambda = 10.0	AUC = 0.499	15	Taxonomy
119	Mean Imputation, Mode Imputation, Constant Removal, Standardization	LASSO	penalty = 0.0	Ridge Logistic Regression	lambda = 10.0	AUC = 0.662	76	Taxonomy
120	Mean Imputation, Mode Imputation, Constant Removal, Standardization	LASSO	penalty = 2.0	Classification Decision Tree with Deviance splitting criterion	minimum leaf size = 4, alpha = 0.05	AUC = 0.663	70	Taxonomy
121	Mean Imputation, Mode Imputation, Constant Removal, Standardization	LASSO	penalty = 0.0	Classification Decision Tree with Deviance splitting criterion	minimum leaf size = 4, alpha = 0.05	AUC = 0.699	78	Taxonomy
122	Mean Imputation, Mode Imputation, Constant Removal, Standardization	LASSO	penalty = 1.0	Classification Random Forest with Deviance splitting criterion	ntrees = 100, minimum leaf size = 3	AUC = 0.742	79	Taxonomy
123	Mean Imputation, Mode Imputation, Constant Removal, Standardization	Epilogi	equivThresh = 0.01, stopping criterion = Independence Test, stopping threshold = 0.001	Support Vector Machines (SVM) of type C-SVC	kernel = 'Polynomial Kernel', cost = 0.001, gamma = 10.0, degree = 2	AUC = 0.613	8671	Taxonomy
124	Mean Imputation, Mode Imputation, Constant Removal, Standardization	Test-Budgeted Statistically Equivalent Signature (SES)	maxK = 3, alpha = 0.05, budget = 3 * nvars	Support Vector Machines (SVM) of type C-SVC	kernel = 'Polynomial Kernel', cost = 0.01, gamma = 1.0, degree = 2	AUC = 0.500	270548	Taxonomy
125	Mean Imputation, Mode Imputation, Constant Removal, Standardization	Test-Budgeted Statistically Equivalent Signature (SES)	maxK = 3, alpha = 0.05, budget = 3 * nvars	Support Vector Machines (SVM) of type C-SVC	kernel = 'Polynomial Kernel', cost = 10.0, gamma = 10.0, degree = 3	AUC = 0.500	270551	Taxonomy
126	Mean Imputation, Mode Imputation, Constant Removal, Standardization	Test-Budgeted Statistically Equivalent Signature (SES)	maxK = 3, alpha = 0.05, budget = 3 * nvars	Classification Decision Tree with Deviance splitting criterion	minimum leaf size = 3, alpha = 0.01	AUC = 0.565	270563	Taxonomy
127	Mean Imputation, Mode Imputation, Constant Removal, Standardization	Epilogi	equivThresh = 0.01, stopping criterion = Independence Test, stopping threshold = 0.001	Support Vector Machines (SVM) of type C-SVC	kernel = 'Gaussian Kernel', cost = 10.0, gamma = 10.0	AUC = 0.500	8807	Taxonomy
128	Mean Imputation, Mode Imputation, Constant Removal, Standardization	Epilogi	equivThresh = 0.01, stopping criterion = Independence Test, stopping threshold = 0.01	Classification Random Forest with Deviance splitting criterion	ntrees = 1000, minimum leaf size = 1	AUC = 0.760	8941	Taxonomy
129	Mean Imputation, Mode Imputation, Constant Removal, Standardization	Test-Budgeted Statistically Equivalent Signature (SES)	maxK = 3, alpha = 0.05, budget = 3 * nvars	Classification Random Forest with Deviance splitting criterion	ntrees = 1000, minimum leaf size = 5	AUC = 0.563	270568	Taxonomy
130	Mean Imputation, Mode Imputation, Constant Removal, Standardization	LASSO	penalty = 2.0	Ridge Logistic Regression	lambda = 0.01	AUC = 0.521	7	Taxonomy
131	Mean Imputation, Mode Imputation, Constant Removal, Standardization	LASSO	penalty = 0.0	Ridge Logistic Regression	lambda = 0.01	AUC = 0.665	56	Taxonomy
132	Mean Imputation, Mode Imputation, Constant Removal, Standardization	Test-Budgeted Statistically Equivalent Signature (SES)	maxK = 3, alpha = 0.1, budget = 3 * nvars	Classification Random Forest with Deviance splitting criterion	ntrees = 100, minimum leaf size = 3	AUC = 0.777	225752	Taxonomy
133	Mean Imputation, Mode Imputation, Constant Removal, Standardization	Test-Budgeted Statistically Equivalent Signature (SES)	maxK = 3, alpha = 0.1, budget = 3 * nvars	Classification Random Forest with Deviance splitting criterion	ntrees = 100, minimum leaf size = 1	AUC = 0.777	225796	Taxonomy
134	Mean Imputation, Mode Imputation, Constant Removal, Standardization	Test-Budgeted Statistically Equivalent Signature (SES)	maxK = 2, alpha = 0.01, budget = 3 * nvars	Support Vector Machines (SVM) of type C-SVC	kernel = 'Polynomial Kernel', cost = 0.1, gamma = 1.0, degree = 3	AUC = 0.500	10659	Taxonomy
135	Mean Imputation, Mode Imputation, Constant Removal, Standardization	LASSO	penalty = 0.5	Classification Decision Tree with Deviance splitting criterion	minimum leaf size = 4, alpha = 0.1	AUC = 0.687	87	Taxonomy
136	Mean Imputation, Mode Imputation, Constant Removal, Standardization	Test-Budgeted Statistically Equivalent Signature (SES)	maxK = 2, alpha = 0.05, budget = 3 * nvars	Classification Random Forest with Deviance splitting criterion	ntrees = 100, minimum leaf size = 1	AUC = 0.813	11384	Taxonomy
137	Mean Imputation, Mode Imputation, Constant Removal, Standardization	LASSO	penalty = 1.5	Classification Random Forest with Deviance splitting criterion	ntrees = 1000, minimum leaf size = 5	AUC = 0.710	439	Taxonomy
138	Mean Imputation, Mode Imputation, Constant Removal, Standardization	Test-Budgeted Statistically Equivalent Signature (SES)	maxK = 2, alpha = 0.1, budget = 3 * nvars	Classification Random Forest with Deviance splitting criterion	ntrees = 100, minimum leaf size = 2	AUC = 0.812	68825	Taxonomy
139	Mean Imputation, Mode Imputation, Constant Removal, Standardization	LASSO	penalty = 1.0	Support Vector Machines (SVM) of type C-SVC	kernel = 'Polynomial Kernel', cost = 1.0, gamma = 1.0, degree = 3	AUC = 0.500	82	Taxonomy
140	Mean Imputation, Mode Imputation, Constant Removal, Standardization	LASSO	penalty = 1.0	Support Vector Machines (SVM) of type C-SVC	kernel = 'Polynomial Kernel', cost = 0.001, gamma = 1.0, degree = 2	AUC = 0.500	78	Taxonomy
141	Mean Imputation, Mode Imputation, Constant Removal, Standardization	LASSO	penalty = 1.25	Support Vector Machines (SVM) of type C-SVC	kernel = 'Polynomial Kernel', cost = 0.1, gamma = 0.001, degree = 2	AUC = 0.651	161953	Taxonomy
142	Mean Imputation, Mode Imputation, Constant Removal, Standardization	LASSO	penalty = 0.25	Classification Random Forest with Deviance splitting criterion	ntrees = 100, minimum leaf size = 2	AUC = 0.799	245	Taxonomy
143	Mean Imputation, Mode Imputation, Constant Removal, Standardization	Test-Budgeted Statistically Equivalent Signature (SES)	maxK = 3, alpha = 0.05, budget = 3 * nvars	Support Vector Machines (SVM) of type C-SVC	kernel = 'Polynomial Kernel', cost = 0.1, gamma = 1.0, degree = 3	AUC = 0.500	270527	Taxonomy
144	Mean Imputation, Mode Imputation, Constant Removal, Standardization	Epilogi	equivThresh = 0.01, stopping criterion = Independence Test, stopping threshold = 0.001	Classification Random Forest with Deviance splitting criterion	ntrees = 100, minimum leaf size = 1	AUC = 0.719	8628	Taxonomy
145	Mean Imputation, Mode Imputation, Constant Removal, Standardization	Test-Budgeted Statistically Equivalent Signature (SES)	maxK = 2, alpha = 0.01, budget = 3 * nvars	Support Vector Machines (SVM) of type C-SVC	kernel = 'Polynomial Kernel', cost = 0.01, gamma = 1.0, degree = 2	AUC = 0.500	10672	Taxonomy
146	Mean Imputation, Mode Imputation, Constant Removal, Standardization	Epilogi	equivThresh = 0.01, stopping criterion = Independence Test, stopping threshold = 0.01	Classification Random Forest with Deviance splitting criterion	ntrees = 1000, minimum leaf size = 5	AUC = 0.761	8891	Taxonomy
147	Mean Imputation, Mode Imputation, Constant Removal, Standardization	Test-Budgeted Statistically Equivalent Signature (SES)	maxK = 2, alpha = 0.05, budget = 3 * nvars	Classification Random Forest with Deviance splitting criterion	ntrees = 1000, minimum leaf size = 2	AUC = 0.812	14385	Taxonomy
148	Mean Imputation, Mode Imputation, Constant Removal, Standardization	Epilogi	equivThresh = 0.01, stopping criterion = Independence Test, stopping threshold = 0.01	Support Vector Machines (SVM) of type C-SVC	kernel = 'Gaussian Kernel', cost = 10.0, gamma = 1.0	AUC = 0.500	7757	Taxonomy
149	Mean Imputation, Mode Imputation, Constant Removal, Standardization	Epilogi	equivThresh = 0.01, stopping criterion = Independence Test, stopping threshold = 0.01	Support Vector Machines (SVM) of type C-SVC	kernel = 'Gaussian Kernel', cost = 0.001, gamma = 0.01	AUC = 0.500	7738	Taxonomy
150	Mean Imputation, Mode Imputation, Constant Removal, Standardization	Test-Budgeted Statistically Equivalent Signature (SES)	maxK = 2, alpha = 0.05, budget = 3 * nvars	Classification Random Forest with Deviance splitting criterion	ntrees = 1000, minimum leaf size = 2	AUC = 0.818	12233	Taxonomy
151	Mean Imputation, Mode Imputation, Constant Removal, Standardization	Epilogi	equivThresh = 0.01, stopping criterion = Independence Test, stopping threshold = 0.001	Support Vector Machines (SVM) of type C-SVC	kernel = 'Gaussian Kernel', cost = 0.001, gamma = 0.01	AUC = 0.500	8793	Taxonomy
152	Mean Imputation, Mode Imputation, Constant Removal, Standardization	LASSO	penalty = 0.25	Classification Random Forest with Deviance splitting criterion	ntrees = 1000, minimum leaf size = 3	AUC = 0.801	2703	Taxonomy
153	Mean Imputation, Mode Imputation, Constant Removal, Standardization	Epilogi	equivThresh = 0.01, stopping criterion = Independence Test, stopping threshold = 0.001	Support Vector Machines (SVM) of type C-SVC	kernel = 'Gaussian Kernel', cost = 0.1, gamma = 0.01	AUC = 0.500	8797	Taxonomy
154	Mean Imputation, Mode Imputation, Constant Removal, Standardization	Test-Budgeted Statistically Equivalent Signature (SES)	maxK = 2, alpha = 0.1, budget = 3 * nvars	Classification Random Forest with Deviance splitting criterion	ntrees = 100, minimum leaf size = 4	AUC = 0.811	68732	Taxonomy
155	Mean Imputation, Mode Imputation, Constant Removal, Standardization	LASSO	penalty = 0.5	Classification Decision Tree with Deviance splitting criterion	minimum leaf size = 2, alpha = 0.05	AUC = 0.688	92	Taxonomy
156	Mean Imputation, Mode Imputation, Constant Removal, Standardization	Epilogi	equivThresh = 0.01, stopping criterion = Independence Test, stopping threshold = 0.01	Classification Random Forest with Deviance splitting criterion	ntrees = 100, minimum leaf size = 1	AUC = 0.758	7549	Taxonomy
157	Mean Imputation, Mode Imputation, Constant Removal, Standardization	Test-Budgeted Statistically Equivalent Signature (SES)	maxK = 3, alpha = 0.1, budget = 3 * nvars	Support Vector Machines (SVM) of type C-SVC	kernel = 'Polynomial Kernel', cost = 1.0, gamma = 1.0, degree = 2	AUC = 0.595	225760	Taxonomy
158	Mean Imputation, Mode Imputation, Constant Removal, Standardization	LASSO	penalty = 0.5	Classification Random Forest with Deviance splitting criterion	ntrees = 1000, minimum leaf size = 3	AUC = 0.800	2428	Taxonomy
159	Mean Imputation, Mode Imputation, Constant Removal, Standardization	Epilogi	equivThresh = 0.01, stopping criterion = Independence Test, stopping threshold = 0.01	Support Vector Machines (SVM) of type C-SVC	kernel = 'Gaussian Kernel', cost = 0.1, gamma = 0.01	AUC = 0.569	7739	Taxonomy
160	Mean Imputation, Mode Imputation, Constant Removal, Standardization	Test-Budgeted Statistically Equivalent Signature (SES)	maxK = 3, alpha = 0.01, budget = 3 * nvars	Support Vector Machines (SVM) of type C-SVC	kernel = 'Gaussian Kernel', cost = 0.1, gamma = 0.001	AUC = 0.500	168243	Taxonomy
161	Mean Imputation, Mode Imputation, Constant Removal, Standardization	Test-Budgeted Statistically Equivalent Signature (SES)	maxK = 2, alpha = 0.05, budget = 3 * nvars	Support Vector Machines (SVM) of type C-SVC	kernel = 'Gaussian Kernel', cost = 0.01, gamma = 0.1	AUC = 0.500	11443	Taxonomy
162	Mean Imputation, Mode Imputation, Constant Removal, Standardization	Test-Budgeted Statistically Equivalent Signature (SES)	maxK = 2, alpha = 0.01, budget = 3 * nvars	Support Vector Machines (SVM) of type C-SVC	kernel = 'Polynomial Kernel', cost = 10.0, gamma = 10.0, degree = 3	AUC = 0.611	10670	Taxonomy
163	Mean Imputation, Mode Imputation, Constant Removal, Standardization	LASSO	penalty = 2.0	Support Vector Machines (SVM) of type C-SVC	kernel = 'Polynomial Kernel', cost = 0.01, gamma = 10.0, degree = 3	AUC = 0.556	63	Taxonomy
164	Mean Imputation, Mode Imputation, Constant Removal, Standardization	LASSO	penalty = 0.0	Support Vector Machines (SVM) of type C-SVC	kernel = 'Polynomial Kernel', cost = 0.01, gamma = 10.0, degree = 3	AUC = 0.500	162	Taxonomy
165	Mean Imputation, Mode Imputation, Constant Removal, Standardization	Epilogi	equivThresh = 0.01, stopping criterion = Independence Test, stopping threshold = 0.01	Support Vector Machines (SVM) of type C-SVC	kernel = 'Polynomial Kernel', cost = 1.0, gamma = 0.01, degree = 3	AUC = 0.500	7625	Taxonomy
166	Mean Imputation, Mode Imputation, Constant Removal, Standardization	Test-Budgeted Statistically Equivalent Signature (SES)	maxK = 3, alpha = 0.01, budget = 3 * nvars	Classification Random Forest with Deviance splitting criterion	ntrees = 100, minimum leaf size = 5	AUC = 0.607	168070	Taxonomy
167	Mean Imputation, Mode Imputation, Constant Removal, Standardization	Test-Budgeted Statistically Equivalent Signature (SES)	maxK = 2, alpha = 0.01, budget = 3 * nvars	Classification Random Forest with Deviance splitting criterion	ntrees = 1000, minimum leaf size = 5	AUC = 0.815	11308	Taxonomy
168	Mean Imputation, Mode Imputation, Constant Removal, Standardization	Test-Budgeted Statistically Equivalent Signature (SES)	maxK = 2, alpha = 0.05, budget = 3 * nvars	Support Vector Machines (SVM) of type C-SVC	kernel = 'Gaussian Kernel', cost = 0.1, gamma = 0.001	AUC = 0.644	11402	Taxonomy
169	Mean Imputation, Mode Imputation, Constant Removal, Standardization	Epilogi	equivThresh = 0.01, stopping criterion = Independence Test, stopping threshold = 0.01	Support Vector Machines (SVM) of type C-SVC	kernel = 'Polynomial Kernel', cost = 0.001, gamma = 0.01, degree = 3	AUC = 0.500	7631	Taxonomy
170	Mean Imputation, Mode Imputation, Constant Removal, Standardization	LASSO	penalty = 1.25	Support Vector Machines (SVM) of type C-SVC	kernel = 'Polynomial Kernel', cost = 1.0, gamma = 10.0, degree = 3	AUC = 0.500	161989	Taxonomy
171	Mean Imputation, Mode Imputation, Constant Removal, Standardization	Epilogi	equivThresh = 0.01, stopping criterion = Independence Test, stopping threshold = 0.01	Support Vector Machines (SVM) of type C-SVC	kernel = 'Polynomial Kernel', cost = 10.0, gamma = 0.001, degree = 2	AUC = 0.500	7617	Taxonomy
172	Mean Imputation, Mode Imputation, Constant Removal, Standardization	Test-Budgeted Statistically Equivalent Signature (SES)	maxK = 3, alpha = 0.01, budget = 3 * nvars	Support Vector Machines (SVM) of type C-SVC	kernel = 'Gaussian Kernel', cost = 0.01, gamma = 0.1	AUC = 0.500	168236	Taxonomy
173	Mean Imputation, Mode Imputation, Constant Removal, Standardization	LASSO	penalty = 0.25	Classification Random Forest with Deviance splitting criterion	ntrees = 1000, minimum leaf size = 5	AUC = 0.804	2011	Taxonomy
174	Mean Imputation, Mode Imputation, Constant Removal, Standardization	LASSO	penalty = 1.5	Classification Random Forest with Deviance splitting criterion	ntrees = 100, minimum leaf size = 1	AUC = 0.702	55	Taxonomy
175	Mean Imputation, Mode Imputation, Constant Removal, Standardization	Epilogi	equivThresh = 0.01, stopping criterion = Independence Test, stopping threshold = 0.05	Classification Decision Tree with Deviance splitting criterion	minimum leaf size = 4, alpha = 0.01	AUC = 0.706	61615	Taxonomy
176	Mean Imputation, Mode Imputation, Constant Removal, Standardization	Epilogi	equivThresh = 0.01, stopping criterion = Independence Test, stopping threshold = 0.05	Classification Decision Tree with Deviance splitting criterion	minimum leaf size = 1, alpha = 0.1	AUC = 0.624	61644	Taxonomy
177	Mean Imputation, Mode Imputation, Constant Removal, Standardization	LASSO	penalty = 2.0	Support Vector Machines (SVM) of type C-SVC	kernel = 'Polynomial Kernel', cost = 10.0, gamma = 1.0, degree = 3	AUC = 0.500	61	Taxonomy
178	Mean Imputation, Mode Imputation, Constant Removal, Standardization	LASSO	penalty = 0.0	Support Vector Machines (SVM) of type C-SVC	kernel = 'Polynomial Kernel', cost = 10.0, gamma = 1.0, degree = 3	AUC = 0.500	156	Taxonomy
179	Mean Imputation, Mode Imputation, Constant Removal, Standardization	Epilogi	equivThresh = 0.01, stopping criterion = Independence Test, stopping threshold = 0.01	Support Vector Machines (SVM) of type C-SVC	kernel = 'Polynomial Kernel', cost = 0.001, gamma = 1.0, degree = 3	AUC = 0.500	7617	Taxonomy
180	Mean Imputation, Mode Imputation, Constant Removal, Standardization	Test-Budgeted Statistically Equivalent Signature (SES)	maxK = 2, alpha = 0.01, budget = 3 * nvars	Support Vector Machines (SVM) of type C-SVC	kernel = 'Gaussian Kernel', cost = 0.001, gamma = 10.0	AUC = 0.500	10815	Taxonomy
181	Mean Imputation, Mode Imputation, Constant Removal, Standardization	Epilogi	equivThresh = 0.01, stopping criterion = Independence Test, stopping threshold = 0.05	Support Vector Machines (SVM) of type C-SVC	kernel = 'Linear Kernel', cost = 10.0	AUC = 0.619	61924	Taxonomy
182	Mean Imputation, Mode Imputation, Constant Removal, Standardization	LASSO	penalty = 1.5	Ridge Logistic Regression	lambda = 0.01	AUC = 0.582	11	Taxonomy
183	Mean Imputation, Mode Imputation, Constant Removal, Standardization	Test-Budgeted Statistically Equivalent Signature (SES)	maxK = 3, alpha = 0.05, budget = 3 * nvars	Support Vector Machines (SVM) of type C-SVC	kernel = 'Polynomial Kernel', cost = 0.01, gamma = 0.01, degree = 2	AUC = 0.500	270538	Taxonomy
184	Mean Imputation, Mode Imputation, Constant Removal, Standardization	Test-Budgeted Statistically Equivalent Signature (SES)	maxK = 3, alpha = 0.05, budget = 3 * nvars	Classification Decision Tree with Deviance splitting criterion	minimum leaf size = 1, alpha = 0.1	AUC = 0.537	270571	Taxonomy
185	Mean Imputation, Mode Imputation, Constant Removal, Standardization	Epilogi	equivThresh = 0.01, stopping criterion = Independence Test, stopping threshold = 0.05	Classification Random Forest with Deviance splitting criterion	ntrees = 100, minimum leaf size = 2	AUC = 0.762	61594	Taxonomy
186	Mean Imputation, Mode Imputation, Constant Removal, Standardization	Test-Budgeted Statistically Equivalent Signature (SES)	maxK = 2, alpha = 0.1, budget = 3 * nvars	Support Vector Machines (SVM) of type C-SVC	kernel = 'Polynomial Kernel', cost = 1.0, gamma = 1.0, degree = 3	AUC = 0.500	68697	Taxonomy
187	Mean Imputation, Mode Imputation, Constant Removal, Standardization	Test-Budgeted Statistically Equivalent Signature (SES)	maxK = 2, alpha = 0.05, budget = 3 * nvars	Classification Random Forest with Deviance splitting criterion	ntrees = 100, minimum leaf size = 2	AUC = 0.811	11426	Taxonomy
188	Mean Imputation, Mode Imputation, Constant Removal, Standardization	LASSO	penalty = 2.0	Support Vector Machines (SVM) of type C-SVC	kernel = 'Polynomial Kernel', cost = 0.01, gamma = 0.01, degree = 3	AUC = 0.500	67	Taxonomy
189	Mean Imputation, Mode Imputation, Constant Removal, Standardization	LASSO	penalty = 0.0	Support Vector Machines (SVM) of type C-SVC	kernel = 'Polynomial Kernel', cost = 0.01, gamma = 0.01, degree = 3	AUC = 0.500	152	Taxonomy
190	Mean Imputation, Mode Imputation, Constant Removal, Standardization	LASSO	penalty = 1.5	Classification Random Forest with Deviance splitting criterion	ntrees = 100, minimum leaf size = 2	AUC = 0.695	57	Taxonomy
191	Mean Imputation, Mode Imputation, Constant Removal, Standardization	Epilogi	equivThresh = 0.01, stopping criterion = Independence Test, stopping threshold = 0.01	Support Vector Machines (SVM) of type C-SVC	kernel = 'Gaussian Kernel', cost = 10.0, gamma = 0.01	AUC = 0.505	7775	Taxonomy
192	Mean Imputation, Mode Imputation, Constant Removal, Standardization	LASSO	penalty = 0.25	Classification Random Forest with Deviance splitting criterion	ntrees = 1000, minimum leaf size = 3	AUC = 0.804	1957	Taxonomy
193	Mean Imputation, Mode Imputation, Constant Removal, Standardization	Test-Budgeted Statistically Equivalent Signature (SES)	maxK = 2, alpha = 0.05, budget = 3 * nvars	Support Vector Machines (SVM) of type C-SVC	kernel = 'Polynomial Kernel', cost = 0.01, gamma = 0.001, degree = 3	AUC = 0.734	11236	Taxonomy
194	Mean Imputation, Mode Imputation, Constant Removal, Standardization	Test-Budgeted Statistically Equivalent Signature (SES)	maxK = 2, alpha = 0.1, budget = 3 * nvars	Support Vector Machines (SVM) of type C-SVC	kernel = 'Polynomial Kernel', cost = 0.1, gamma = 1.0, degree = 2	AUC = 0.500	68683	Taxonomy
195	Mean Imputation, Mode Imputation, Constant Removal, Standardization	Test-Budgeted Statistically Equivalent Signature (SES)	maxK = 3, alpha = 0.1, budget = 3 * nvars	Support Vector Machines (SVM) of type C-SVC	kernel = 'Gaussian Kernel', cost = 1.0, gamma = 0.001	AUC = 0.661	225887	Taxonomy
196	Mean Imputation, Mode Imputation, Constant Removal, Standardization	Epilogi	equivThresh = 0.01, stopping criterion = Independence Test, stopping threshold = 0.001	Classification Random Forest with Deviance splitting criterion	ntrees = 100, minimum leaf size = 3	AUC = 0.692	8744	Taxonomy
197	Mean Imputation, Mode Imputation, Constant Removal, Standardization	Test-Budgeted Statistically Equivalent Signature (SES)	maxK = 3, alpha = 0.01, budget = 3 * nvars	Support Vector Machines (SVM) of type C-SVC	kernel = 'Gaussian Kernel', cost = 0.001, gamma = 0.1	AUC = 0.500	168252	Taxonomy
198	Mean Imputation, Mode Imputation, Constant Removal, Standardization	LASSO	penalty = 1.0	Support Vector Machines (SVM) of type C-SVC	kernel = 'Polynomial Kernel', cost = 0.01, gamma = 0.1, degree = 2	AUC = 0.545	82	Taxonomy
199	Mean Imputation, Mode Imputation, Constant Removal, Standardization	Test-Budgeted Statistically Equivalent Signature (SES)	maxK = 3, alpha = 0.01, budget = 3 * nvars	Classification Random Forest with Deviance splitting criterion	ntrees = 1000, minimum leaf size = 1	AUC = 0.593	169180	Taxonomy
200	Mean Imputation, Mode Imputation, Constant Removal, Standardization	Epilogi	equivThresh = 0.01, stopping criterion = Independence Test, stopping threshold = 0.05	Classification Random Forest with Deviance splitting criterion	ntrees = 1000, minimum leaf size = 5	AUC = 0.769	62637	Taxonomy
201	Mean Imputation, Mode Imputation, Constant Removal, Standardization	Test-Budgeted Statistically Equivalent Signature (SES)	maxK = 3, alpha = 0.1, budget = 3 * nvars	Classification Random Forest with Deviance splitting criterion	ntrees = 1000, minimum leaf size = 2	AUC = 0.772	227684	Taxonomy
202	Mean Imputation, Mode Imputation, Constant Removal, Standardization	LASSO	penalty = 0.25	Support Vector Machines (SVM) of type C-SVC	kernel = 'Polynomial Kernel', cost = 10.0, gamma = 0.1, degree = 3	AUC = 0.500	156	Taxonomy
203	Mean Imputation, Mode Imputation, Constant Removal, Standardization	LASSO	penalty = 0.25	Support Vector Machines (SVM) of type C-SVC	kernel = 'Polynomial Kernel', cost = 10.0, gamma = 10.0, degree = 2	AUC = 0.500	132	Taxonomy
204	Mean Imputation, Mode Imputation, Constant Removal, Standardization	LASSO	penalty = 0.25	Classification Random Forest with Deviance splitting criterion	ntrees = 1000, minimum leaf size = 3	AUC = 0.803	1696	Taxonomy
205	Mean Imputation, Mode Imputation, Constant Removal, Standardization	LASSO	penalty = 0.25	Classification Random Forest with Deviance splitting criterion	ntrees = 100, minimum leaf size = 5	AUC = 0.802	221	Taxonomy
206	Mean Imputation, Mode Imputation, Constant Removal, Standardization	LASSO	penalty = 1.25	Classification Decision Tree with Deviance splitting criterion	minimum leaf size = 5, alpha = 0.1	AUC = 0.684	161971	Taxonomy
207	Mean Imputation, Mode Imputation, Constant Removal, Standardization	LASSO	penalty = 1.25	Support Vector Machines (SVM) of type C-SVC	kernel = 'Polynomial Kernel', cost = 1.0, gamma = 1.0, degree = 3	AUC = 0.500	161977	Taxonomy
208	Mean Imputation, Mode Imputation, Constant Removal, Standardization	Test-Budgeted Statistically Equivalent Signature (SES)	maxK = 2, alpha = 0.05, budget = 3 * nvars	Classification Decision Tree with Deviance splitting criterion	minimum leaf size = 5, alpha = 0.1	AUC = 0.715	11148	Taxonomy
209	Mean Imputation, Mode Imputation, Constant Removal, Standardization	Epilogi	equivThresh = 0.01, stopping criterion = Independence Test, stopping threshold = 0.001	Support Vector Machines (SVM) of type C-SVC	kernel = 'Gaussian Kernel', cost = 1.0, gamma = 10.0	AUC = 0.500	8807	Taxonomy
210	Mean Imputation, Mode Imputation, Constant Removal, Standardization	Epilogi	equivThresh = 0.01, stopping criterion = Independence Test, stopping threshold = 0.01	Classification Random Forest with Deviance splitting criterion	ntrees = 1000, minimum leaf size = 5	AUC = 0.764	8543	Taxonomy
211	Mean Imputation, Mode Imputation, Constant Removal, Standardization	Test-Budgeted Statistically Equivalent Signature (SES)	maxK = 3, alpha = 0.01, budget = 3 * nvars	Classification Random Forest with Deviance splitting criterion	ntrees = 100, minimum leaf size = 2	AUC = 0.596	168152	Taxonomy
212	Mean Imputation, Mode Imputation, Constant Removal, Standardization	Test-Budgeted Statistically Equivalent Signature (SES)	maxK = 2, alpha = 0.01, budget = 3 * nvars	Support Vector Machines (SVM) of type C-SVC	kernel = 'Polynomial Kernel', cost = 0.001, gamma = 0.001, degree = 2	AUC = 0.737	10678	Taxonomy
213	Mean Imputation, Mode Imputation, Constant Removal, Standardization	LASSO	penalty = 1.5	Support Vector Machines (SVM) of type C-SVC	kernel = 'Linear Kernel', cost = 0.01	AUC = 0.500	82	Taxonomy
214	Mean Imputation, Mode Imputation, Constant Removal, Standardization	Test-Budgeted Statistically Equivalent Signature (SES)	maxK = 2, alpha = 0.1, budget = 3 * nvars	Classification Random Forest with Deviance splitting criterion	ntrees = 1000, minimum leaf size = 4	AUC = 0.814	70365	Taxonomy
215	Mean Imputation, Mode Imputation, Constant Removal, Standardization	LASSO	penalty = 1.0	Classification Random Forest with Deviance splitting criterion	ntrees = 100, minimum leaf size = 4	AUC = 0.744	77	Taxonomy
216	Mean Imputation, Mode Imputation, Constant Removal, Standardization	Test-Budgeted Statistically Equivalent Signature (SES)	maxK = 3, alpha = 0.01, budget = 3 * nvars	Classification Random Forest with Deviance splitting criterion	ntrees = 100, minimum leaf size = 4	AUC = 0.614	168073	Taxonomy
217	Mean Imputation, Mode Imputation, Constant Removal, Standardization	Test-Budgeted Statistically Equivalent Signature (SES)	maxK = 3, alpha = 0.1, budget = 3 * nvars	Classification Random Forest with Deviance splitting criterion	ntrees = 1000, minimum leaf size = 5	AUC = 0.769	227987	Taxonomy
218	Mean Imputation, Mode Imputation, Constant Removal, Standardization	Test-Budgeted Statistically Equivalent Signature (SES)	maxK = 3, alpha = 0.05, budget = 3 * nvars	Classification Random Forest with Deviance splitting criterion	ntrees = 1000, minimum leaf size = 5	AUC = 0.554	270826	Taxonomy
219	Mean Imputation, Mode Imputation, Constant Removal, Standardization	Test-Budgeted Statistically Equivalent Signature (SES)	maxK = 2, alpha = 0.05, budget = 3 * nvars	Classification Random Forest with Deviance splitting criterion	ntrees = 100, minimum leaf size = 5	AUC = 0.807	11245	Taxonomy
220	Mean Imputation, Mode Imputation, Constant Removal, Standardization	Epilogi	equivThresh = 0.01, stopping criterion = Independence Test, stopping threshold = 0.05	Classification Random Forest with Deviance splitting criterion	ntrees = 1000, minimum leaf size = 1	AUC = 0.761	63064	Taxonomy
221	Mean Imputation, Mode Imputation, Constant Removal, Standardization	LASSO	penalty = 1.0	Classification Random Forest with Deviance splitting criterion	ntrees = 1000, minimum leaf size = 2	AUC = 0.739	1031	Taxonomy
222	Mean Imputation, Mode Imputation, Constant Removal, Standardization	Test-Budgeted Statistically Equivalent Signature (SES)	maxK = 3, alpha = 0.1, budget = 3 * nvars	Support Vector Machines (SVM) of type C-SVC	kernel = 'Gaussian Kernel', cost = 0.1, gamma = 0.01	AUC = 0.637	225897	Taxonomy
223	Mean Imputation, Mode Imputation, Constant Removal, Standardization	Test-Budgeted Statistically Equivalent Signature (SES)	maxK = 2, alpha = 0.1, budget = 3 * nvars	Classification Random Forest with Deviance splitting criterion	ntrees = 1000, minimum leaf size = 5	AUC = 0.809	71282	Taxonomy
224	Mean Imputation, Mode Imputation, Constant Removal, Standardization	Test-Budgeted Statistically Equivalent Signature (SES)	maxK = 2, alpha = 0.01, budget = 3 * nvars	Classification Random Forest with Deviance splitting criterion	ntrees = 1000, minimum leaf size = 5	AUC = 0.811	13395	Taxonomy
225	Mean Imputation, Mode Imputation, Constant Removal, Standardization	Test-Budgeted Statistically Equivalent Signature (SES)	maxK = 3, alpha = 0.01, budget = 3 * nvars	Support Vector Machines (SVM) of type C-SVC	kernel = 'Polynomial Kernel', cost = 0.001, gamma = 0.1, degree = 2	AUC = 0.500	168142	Taxonomy
226	Mean Imputation, Mode Imputation, Constant Removal, Standardization	LASSO	penalty = 2.0	Support Vector Machines (SVM) of type C-SVC	kernel = 'Polynomial Kernel', cost = 0.1, gamma = 0.001, degree = 2	AUC = 0.629	59	Taxonomy
227	Mean Imputation, Mode Imputation, Constant Removal, Standardization	LASSO	penalty = 0.0	Support Vector Machines (SVM) of type C-SVC	kernel = 'Polynomial Kernel', cost = 0.1, gamma = 0.001, degree = 2	AUC = 0.695	142	Taxonomy
228	Mean Imputation, Mode Imputation, Constant Removal, Standardization	Test-Budgeted Statistically Equivalent Signature (SES)	maxK = 3, alpha = 0.05, budget = 3 * nvars	Classification Random Forest with Deviance splitting criterion	ntrees = 100, minimum leaf size = 5	AUC = 0.548	270483	Taxonomy
229	Mean Imputation, Mode Imputation, Constant Removal, Standardization	Test-Budgeted Statistically Equivalent Signature (SES)	maxK = 2, alpha = 0.01, budget = 3 * nvars	Support Vector Machines (SVM) of type C-SVC	kernel = 'Polynomial Kernel', cost = 10.0, gamma = 0.001, degree = 2	AUC = 0.661	10655	Taxonomy
230	Mean Imputation, Mode Imputation, Constant Removal, Standardization	Epilogi	equivThresh = 0.01, stopping criterion = Independence Test, stopping threshold = 0.01	Support Vector Machines (SVM) of type C-SVC	kernel = 'Linear Kernel', cost = 0.1	AUC = 0.715	7679	Taxonomy
231	Mean Imputation, Mode Imputation, Constant Removal, Standardization	Epilogi	equivThresh = 0.01, stopping criterion = Independence Test, stopping threshold = 0.05	Support Vector Machines (SVM) of type C-SVC	kernel = 'Gaussian Kernel', cost = 10.0, gamma = 1.0	AUC = 0.500	61803	Taxonomy
232	Mean Imputation, Mode Imputation, Constant Removal, Standardization	Test-Budgeted Statistically Equivalent Signature (SES)	maxK = 2, alpha = 0.1, budget = 3 * nvars	Classification Decision Tree with Deviance splitting criterion	minimum leaf size = 3, alpha = 0.05	AUC = 0.702	68624	Taxonomy
233	Mean Imputation, Mode Imputation, Constant Removal, Standardization	Test-Budgeted Statistically Equivalent Signature (SES)	maxK = 2, alpha = 0.05, budget = 3 * nvars	Support Vector Machines (SVM) of type C-SVC	kernel = 'Polynomial Kernel', cost = 0.001, gamma = 0.1, degree = 2	AUC = 0.500	11270	Taxonomy
234	Mean Imputation, Mode Imputation, Constant Removal, Standardization	Test-Budgeted Statistically Equivalent Signature (SES)	maxK = 2, alpha = 0.05, budget = 3 * nvars	Classification Random Forest with Deviance splitting criterion	ntrees = 100, minimum leaf size = 4	AUC = 0.812	11294	Taxonomy
235	Mean Imputation, Mode Imputation, Constant Removal, Standardization	Test-Budgeted Statistically Equivalent Signature (SES)	maxK = 3, alpha = 0.01, budget = 3 * nvars	Classification Random Forest with Deviance splitting criterion	ntrees = 100, minimum leaf size = 4	AUC = 0.614	168073	Taxonomy
236	Mean Imputation, Mode Imputation, Constant Removal, Standardization	LASSO	penalty = 1.25	Classification Random Forest with Deviance splitting criterion	ntrees = 100, minimum leaf size = 2	AUC = 0.717	161961	Taxonomy
237	Mean Imputation, Mode Imputation, Constant Removal, Standardization	LASSO	penalty = 1.5	Support Vector Machines (SVM) of type C-SVC	kernel = 'Polynomial Kernel', cost = 1.0, gamma = 10.0, degree = 3	AUC = 0.500	76	Taxonomy
238	Mean Imputation, Mode Imputation, Constant Removal, Standardization	Epilogi	equivThresh = 0.01, stopping criterion = Independence Test, stopping threshold = 0.05	Support Vector Machines (SVM) of type C-SVC	kernel = 'Polynomial Kernel', cost = 0.1, gamma = 10.0, degree = 3	AUC = 0.500	61640	Taxonomy
239	Mean Imputation, Mode Imputation, Constant Removal, Standardization	Test-Budgeted Statistically Equivalent Signature (SES)	maxK = 3, alpha = 0.1, budget = 3 * nvars	Support Vector Machines (SVM) of type C-SVC	kernel = 'Polynomial Kernel', cost = 1.0, gamma = 0.001, degree = 2	AUC = 0.650	225739	Taxonomy
240	Mean Imputation, Mode Imputation, Constant Removal, Standardization	Test-Budgeted Statistically Equivalent Signature (SES)	maxK = 2, alpha = 0.01, budget = 3 * nvars	Classification Random Forest with Deviance splitting criterion	ntrees = 100, minimum leaf size = 3	AUC = 0.813	10673	Taxonomy
241	Mean Imputation, Mode Imputation, Constant Removal, Standardization	LASSO	penalty = 1.5	Support Vector Machines (SVM) of type C-SVC	kernel = 'Polynomial Kernel', cost = 0.1, gamma = 10.0, degree = 2	AUC = 0.608	69	Taxonomy
242	Mean Imputation, Mode Imputation, Constant Removal, Standardization	Test-Budgeted Statistically Equivalent Signature (SES)	maxK = 3, alpha = 0.01, budget = 3 * nvars	Classification Decision Tree with Deviance splitting criterion	minimum leaf size = 2, alpha = 0.05	AUC = 0.589	168188	Taxonomy
243	Mean Imputation, Mode Imputation, Constant Removal, Standardization	Test-Budgeted Statistically Equivalent Signature (SES)	maxK = 2, alpha = 0.05, budget = 3 * nvars	Classification Random Forest with Deviance splitting criterion	ntrees = 100, minimum leaf size = 2	AUC = 0.814	11132	Taxonomy
244	Mean Imputation, Mode Imputation, Constant Removal, Standardization	LASSO	penalty = 2.0	Support Vector Machines (SVM) of type C-SVC	kernel = 'Polynomial Kernel', cost = 1.0, gamma = 0.1, degree = 2	AUC = 0.500	61	Taxonomy
245	Mean Imputation, Mode Imputation, Constant Removal, Standardization	LASSO	penalty = 0.0	Support Vector Machines (SVM) of type C-SVC	kernel = 'Polynomial Kernel', cost = 1.0, gamma = 0.1, degree = 2	AUC = 0.593	110	Taxonomy
246	Mean Imputation, Mode Imputation, Constant Removal, Standardization	Epilogi	equivThresh = 0.01, stopping criterion = Independence Test, stopping threshold = 0.001	Classification Random Forest with Deviance splitting criterion	ntrees = 1000, minimum leaf size = 2	AUC = 0.705	9738	Taxonomy
247	Mean Imputation, Mode Imputation, Constant Removal, Standardization	Test-Budgeted Statistically Equivalent Signature (SES)	maxK = 2, alpha = 0.01, budget = 3 * nvars	Support Vector Machines (SVM) of type C-SVC	kernel = 'Polynomial Kernel', cost = 0.1, gamma = 10.0, degree = 3	AUC = 0.611	10676	Taxonomy
248	Mean Imputation, Mode Imputation, Constant Removal, Standardization	LASSO	penalty = 1.25	Ridge Logistic Regression	lambda = 0.01	AUC = 0.616	161892	Taxonomy
249	Mean Imputation, Mode Imputation, Constant Removal, Standardization	LASSO	penalty = 1.0	Ridge Logistic Regression	lambda = 0.001	AUC = 0.625	16	Taxonomy
250	Mean Imputation, Mode Imputation, Constant Removal, Standardization	Test-Budgeted Statistically Equivalent Signature (SES)	maxK = 3, alpha = 0.05, budget = 3 * nvars	Classification Random Forest with Deviance splitting criterion	ntrees = 100, minimum leaf size = 3	AUC = 0.566	270461	Taxonomy
251	Mean Imputation, Mode Imputation, Constant Removal, Standardization	LASSO	penalty = 0.5	Support Vector Machines (SVM) of type C-SVC	kernel = 'Polynomial Kernel', cost = 0.01, gamma = 1.0, degree = 3	AUC = 0.500	142	Taxonomy
252	Mean Imputation, Mode Imputation, Constant Removal, Standardization	Epilogi	equivThresh = 0.01, stopping criterion = Independence Test, stopping threshold = 0.05	Classification Random Forest with Deviance splitting criterion	ntrees = 100, minimum leaf size = 2	AUC = 0.762	61634	Taxonomy
253	Mean Imputation, Mode Imputation, Constant Removal, Standardization	LASSO	penalty = 0.5	Support Vector Machines (SVM) of type C-SVC	kernel = 'Gaussian Kernel', cost = 1.0, gamma = 0.1	AUC = 0.500	273	Taxonomy
254	Mean Imputation, Mode Imputation, Constant Removal, Standardization	LASSO	penalty = 0.5	Classification Random Forest with Deviance splitting criterion	ntrees = 1000, minimum leaf size = 1	AUC = 0.804	1148	Taxonomy
255	Mean Imputation, Mode Imputation, Constant Removal, Standardization	Test-Budgeted Statistically Equivalent Signature (SES)	maxK = 2, alpha = 0.05, budget = 3 * nvars	Support Vector Machines (SVM) of type C-SVC	kernel = 'Polynomial Kernel', cost = 0.001, gamma = 0.01, degree = 2	AUC = 0.743	11269	Taxonomy
256	Mean Imputation, Mode Imputation, Constant Removal, Standardization	Test-Budgeted Statistically Equivalent Signature (SES)	maxK = 2, alpha = 0.01, budget = 3 * nvars	Support Vector Machines (SVM) of type C-SVC	kernel = 'Polynomial Kernel', cost = 0.01, gamma = 0.01, degree = 2	AUC = 0.734	10688	Taxonomy
257	Mean Imputation, Mode Imputation, Constant Removal, Standardization	Test-Budgeted Statistically Equivalent Signature (SES)	maxK = 2, alpha = 0.01, budget = 3 * nvars	Classification Random Forest with Deviance splitting criterion	ntrees = 1000, minimum leaf size = 3	AUC = 0.814	12865	Taxonomy
258	Mean Imputation, Mode Imputation, Constant Removal, Standardization	Test-Budgeted Statistically Equivalent Signature (SES)	maxK = 3, alpha = 0.01, budget = 3 * nvars	Support Vector Machines (SVM) of type C-SVC	kernel = 'Polynomial Kernel', cost = 0.1, gamma = 0.001, degree = 2	AUC = 0.500	168135	Taxonomy
259	Mean Imputation, Mode Imputation, Constant Removal, Standardization	LASSO	penalty = 0.5	Support Vector Machines (SVM) of type C-SVC	kernel = 'Polynomial Kernel', cost = 10.0, gamma = 1.0, degree = 2	AUC = 0.500	130	Taxonomy
260	Mean Imputation, Mode Imputation, Constant Removal, Standardization	Test-Budgeted Statistically Equivalent Signature (SES)	maxK = 2, alpha = 0.1, budget = 3 * nvars	Classification Random Forest with Deviance splitting criterion	ntrees = 100, minimum leaf size = 4	AUC = 0.814	68597	Taxonomy
261	Mean Imputation, Mode Imputation, Constant Removal, Standardization	LASSO	penalty = 1.5	Support Vector Machines (SVM) of type C-SVC	kernel = 'Polynomial Kernel', cost = 0.001, gamma = 0.1, degree = 2	AUC = 0.500	77	Taxonomy
262	Mean Imputation, Mode Imputation, Constant Removal, Standardization	Test-Budgeted Statistically Equivalent Signature (SES)	maxK = 3, alpha = 0.1, budget = 3 * nvars	Support Vector Machines (SVM) of type C-SVC	kernel = 'Polynomial Kernel', cost = 10.0, gamma = 10.0, degree = 3	AUC = 0.569	225772	Taxonomy
263	Mean Imputation, Mode Imputation, Constant Removal, Standardization	LASSO	penalty = 2.0	Classification Decision Tree with Deviance splitting criterion	minimum leaf size = 1, alpha = 0.01	AUC = 0.666	69	Taxonomy
264	Mean Imputation, Mode Imputation, Constant Removal, Standardization	LASSO	penalty = 0.0	Classification Decision Tree with Deviance splitting criterion	minimum leaf size = 1, alpha = 0.01	AUC = 0.739	93	Taxonomy
265	Mean Imputation, Mode Imputation, Constant Removal, Standardization	LASSO	penalty = 0.5	Support Vector Machines (SVM) of type C-SVC	kernel = 'Gaussian Kernel', cost = 0.1, gamma = 10.0	AUC = 0.500	242	Taxonomy
266	Mean Imputation, Mode Imputation, Constant Removal, Standardization	Test-Budgeted Statistically Equivalent Signature (SES)	maxK = 2, alpha = 0.1, budget = 3 * nvars	Support Vector Machines (SVM) of type C-SVC	kernel = 'Polynomial Kernel', cost = 0.01, gamma = 10.0, degree = 3	AUC = 0.631	68713	Taxonomy
267	Mean Imputation, Mode Imputation, Constant Removal, Standardization	Test-Budgeted Statistically Equivalent Signature (SES)	maxK = 3, alpha = 0.1, budget = 3 * nvars	Classification Random Forest with Deviance splitting criterion	ntrees = 1000, minimum leaf size = 5	AUC = 0.779	226306	Taxonomy
268	Mean Imputation, Mode Imputation, Constant Removal, Standardization	Test-Budgeted Statistically Equivalent Signature (SES)	maxK = 2, alpha = 0.05, budget = 3 * nvars	Ridge Logistic Regression	lambda = 0.001	AUC = 0.629	11148	Taxonomy
269	Mean Imputation, Mode Imputation, Constant Removal, Standardization	Test-Budgeted Statistically Equivalent Signature (SES)	maxK = 3, alpha = 0.05, budget = 3 * nvars	Classification Random Forest with Deviance splitting criterion	ntrees = 1000, minimum leaf size = 3	AUC = 0.553	270894	Taxonomy
270	Mean Imputation, Mode Imputation, Constant Removal, Standardization	Test-Budgeted Statistically Equivalent Signature (SES)	maxK = 2, alpha = 0.1, budget = 3 * nvars	Classification Random Forest with Deviance splitting criterion	ntrees = 100, minimum leaf size = 1	AUC = 0.810	68806	Taxonomy
271	Mean Imputation, Mode Imputation, Constant Removal, Standardization	Test-Budgeted Statistically Equivalent Signature (SES)	maxK = 2, alpha = 0.05, budget = 3 * nvars	Support Vector Machines (SVM) of type C-SVC	kernel = 'Gaussian Kernel', cost = 0.001, gamma = 0.1	AUC = 0.500	11415	Taxonomy
272	Mean Imputation, Mode Imputation, Constant Removal, Standardization	Test-Budgeted Statistically Equivalent Signature (SES)	maxK = 2, alpha = 0.1, budget = 3 * nvars	Support Vector Machines (SVM) of type C-SVC	kernel = 'Polynomial Kernel', cost = 1.0, gamma = 10.0, degree = 3	AUC = 0.631	68703	Taxonomy
273	Mean Imputation, Mode Imputation, Constant Removal, Standardization	Epilogi	equivThresh = 0.01, stopping criterion = Independence Test, stopping threshold = 0.05	Support Vector Machines (SVM) of type C-SVC	kernel = 'Polynomial Kernel', cost = 0.001, gamma = 0.01, degree = 3	AUC = 0.500	61637	Taxonomy
274	Mean Imputation, Mode Imputation, Constant Removal, Standardization	LASSO	penalty = 0.25	Support Vector Machines (SVM) of type C-SVC	kernel = 'Polynomial Kernel', cost = 0.001, gamma = 0.01, degree = 2	AUC = 0.500	157	Taxonomy
275	Mean Imputation, Mode Imputation, Constant Removal, Standardization	Test-Budgeted Statistically Equivalent Signature (SES)	maxK = 2, alpha = 0.1, budget = 3 * nvars	Support Vector Machines (SVM) of type C-SVC	kernel = 'Polynomial Kernel', cost = 0.1, gamma = 0.001, degree = 2	AUC = 0.705	68682	Taxonomy
276	Mean Imputation, Mode Imputation, Constant Removal, Standardization	Test-Budgeted Statistically Equivalent Signature (SES)	maxK = 3, alpha = 0.05, budget = 3 * nvars	Support Vector Machines (SVM) of type C-SVC	kernel = 'Linear Kernel', cost = 10.0	AUC = 0.554	270796	Taxonomy
277	Mean Imputation, Mode Imputation, Constant Removal, Standardization	LASSO	penalty = 2.0	Classification Random Forest with Deviance splitting criterion	ntrees = 1000, minimum leaf size = 5	AUC = 0.676	304	Taxonomy
278	Mean Imputation, Mode Imputation, Constant Removal, Standardization	LASSO	penalty = 0.0	Classification Random Forest with Deviance splitting criterion	ntrees = 1000, minimum leaf size = 5	AUC = 0.803	2489	Taxonomy
279	Mean Imputation, Mode Imputation, Constant Removal, Standardization	LASSO	penalty = 1.0	Classification Random Forest with Deviance splitting criterion	ntrees = 100, minimum leaf size = 2	AUC = 0.748	36	Taxonomy
280	Mean Imputation, Mode Imputation, Constant Removal, Standardization	Epilogi	equivThresh = 0.01, stopping criterion = Independence Test, stopping threshold = 0.05	Support Vector Machines (SVM) of type C-SVC	kernel = 'Polynomial Kernel', cost = 0.1, gamma = 1.0, degree = 3	AUC = 0.500	61645	Taxonomy
281	Mean Imputation, Mode Imputation, Constant Removal, Standardization	LASSO	penalty = 1.5	Support Vector Machines (SVM) of type C-SVC	kernel = 'Polynomial Kernel', cost = 1.0, gamma = 1.0, degree = 3	AUC = 0.500	69	Taxonomy
282	Mean Imputation, Mode Imputation, Constant Removal, Standardization	Epilogi	equivThresh = 0.01, stopping criterion = Independence Test, stopping threshold = 0.01	Classification Random Forest with Deviance splitting criterion	ntrees = 100, minimum leaf size = 2	AUC = 0.756	7667	Taxonomy
283	Mean Imputation, Mode Imputation, Constant Removal, Standardization	Test-Budgeted Statistically Equivalent Signature (SES)	maxK = 3, alpha = 0.05, budget = 3 * nvars	Support Vector Machines (SVM) of type C-SVC	kernel = 'Polynomial Kernel', cost = 0.001, gamma = 10.0, degree = 3	AUC = 0.500	270553	Taxonomy
284	Mean Imputation, Mode Imputation, Constant Removal, Standardization	Test-Budgeted Statistically Equivalent Signature (SES)	maxK = 3, alpha = 0.01, budget = 3 * nvars	Classification Random Forest with Deviance splitting criterion	ntrees = 100, minimum leaf size = 1	AUC = 0.600	168136	Taxonomy
285	Mean Imputation, Mode Imputation, Constant Removal, Standardization	Epilogi	equivThresh = 0.01, stopping criterion = Independence Test, stopping threshold = 0.001	Support Vector Machines (SVM) of type C-SVC	kernel = 'Polynomial Kernel', cost = 1.0, gamma = 0.001, degree = 2	AUC = 0.500	8672	Taxonomy
286	Mean Imputation, Mode Imputation, Constant Removal, Standardization	Test-Budgeted Statistically Equivalent Signature (SES)	maxK = 2, alpha = 0.01, budget = 3 * nvars	Support Vector Machines (SVM) of type C-SVC	kernel = 'Gaussian Kernel', cost = 10.0, gamma = 0.01	AUC = 0.603	10822	Taxonomy
287	Mean Imputation, Mode Imputation, Constant Removal, Standardization	LASSO	penalty = 1.0	Classification Decision Tree with Deviance splitting criterion	minimum leaf size = 5, alpha = 0.1	AUC = 0.685	80	Taxonomy
288	Mean Imputation, Mode Imputation, Constant Removal, Standardization	Test-Budgeted Statistically Equivalent Signature (SES)	maxK = 3, alpha = 0.01, budget = 3 * nvars	Support Vector Machines (SVM) of type C-SVC	kernel = 'Polynomial Kernel', cost = 0.01, gamma = 10.0, degree = 3	AUC = 0.554	168140	Taxonomy
289	Mean Imputation, Mode Imputation, Constant Removal, Standardization	Test-Budgeted Statistically Equivalent Signature (SES)	maxK = 3, alpha = 0.1, budget = 3 * nvars	Support Vector Machines (SVM) of type C-SVC	kernel = 'Gaussian Kernel', cost = 0.1, gamma = 1.0	AUC = 0.500	225902	Taxonomy
290	Mean Imputation, Mode Imputation, Constant Removal, Standardization	LASSO	penalty = 1.25	Classification Random Forest with Deviance splitting criterion	ntrees = 100, minimum leaf size = 4	AUC = 0.736	161935	Taxonomy
291	Mean Imputation, Mode Imputation, Constant Removal, Standardization	LASSO	penalty = 0.5	Classification Random Forest with Deviance splitting criterion	ntrees = 100, minimum leaf size = 1	AUC = 0.799	210	Taxonomy
292	Mean Imputation, Mode Imputation, Constant Removal, Standardization	LASSO	penalty = 0.5	Support Vector Machines (SVM) of type C-SVC	kernel = 'Polynomial Kernel', cost = 0.1, gamma = 1.0, degree = 2	AUC = 0.500	134	Taxonomy
293	Mean Imputation, Mode Imputation, Constant Removal, Standardization	Test-Budgeted Statistically Equivalent Signature (SES)	maxK = 3, alpha = 0.01, budget = 3 * nvars	Classification Random Forest with Deviance splitting criterion	ntrees = 1000, minimum leaf size = 4	AUC = 0.614	168367	Taxonomy
294	Mean Imputation, Mode Imputation, Constant Removal, Standardization	Test-Budgeted Statistically Equivalent Signature (SES)	maxK = 3, alpha = 0.1, budget = 3 * nvars	Classification Random Forest with Deviance splitting criterion	ntrees = 100, minimum leaf size = 3	AUC = 0.770	225856	Taxonomy
295	Mean Imputation, Mode Imputation, Constant Removal, Standardization	LASSO	penalty = 1.25	Support Vector Machines (SVM) of type C-SVC	kernel = 'Linear Kernel', cost = 0.01	AUC = 0.500	162020	Taxonomy
296	Mean Imputation, Mode Imputation, Constant Removal, Standardization	LASSO	penalty = 0.5	Classification Decision Tree with Deviance splitting criterion	minimum leaf size = 3, alpha = 0.05	AUC = 0.698	97	Taxonomy
297	Mean Imputation, Mode Imputation, Constant Removal, Standardization	LASSO	penalty = 0.5	Classification Random Forest with Deviance splitting criterion	ntrees = 1000, minimum leaf size = 1	AUC = 0.800	1639	Taxonomy
298	Mean Imputation, Mode Imputation, Constant Removal, Standardization	Epilogi	equivThresh = 0.01, stopping criterion = Independence Test, stopping threshold = 0.05	Support Vector Machines (SVM) of type C-SVC	kernel = 'Polynomial Kernel', cost = 1.0, gamma = 0.1, degree = 3	AUC = 0.500	61646	Taxonomy
299	Mean Imputation, Mode Imputation, Constant Removal, Standardization	LASSO	penalty = 0.0	Support Vector Machines (SVM) of type C-SVC	kernel = 'Linear Kernel', cost = 1.0	AUC = 0.722	401	Taxonomy
300	Mean Imputation, Mode Imputation, Constant Removal, Standardization	LASSO	penalty = 2.0	Support Vector Machines (SVM) of type C-SVC	kernel = 'Linear Kernel', cost = 1.0	AUC = 0.500	88	Taxonomy
301	Mean Imputation, Mode Imputation, Constant Removal, Standardization	LASSO	penalty = 0.25	Support Vector Machines (SVM) of type C-SVC	kernel = 'Polynomial Kernel', cost = 0.1, gamma = 0.01, degree = 2	AUC = 0.698	126	Taxonomy
302	Mean Imputation, Mode Imputation, Constant Removal, Standardization	LASSO	penalty = 0.25	Classification Decision Tree with Deviance splitting criterion	minimum leaf size = 1, alpha = 0.05	AUC = 0.676	100	Taxonomy
303	Mean Imputation, Mode Imputation, Constant Removal, Standardization	LASSO	penalty = 1.5	Ridge Logistic Regression	lambda = 10.0	AUC = 0.560	11	Taxonomy
304	Mean Imputation, Mode Imputation, Constant Removal, Standardization	Epilogi	equivThresh = 0.01, stopping criterion = Independence Test, stopping threshold = 0.05	Classification Decision Tree with Deviance splitting criterion	minimum leaf size = 3, alpha = 0.01	AUC = 0.699	61615	Taxonomy
305	Mean Imputation, Mode Imputation, Constant Removal, Standardization	Test-Budgeted Statistically Equivalent Signature (SES)	maxK = 3, alpha = 0.1, budget = 3 * nvars	Support Vector Machines (SVM) of type C-SVC	kernel = 'Polynomial Kernel', cost = 0.01, gamma = 1.0, degree = 2	AUC = 0.632	225761	Taxonomy
306	Mean Imputation, Mode Imputation, Constant Removal, Standardization	Epilogi	equivThresh = 0.01, stopping criterion = Independence Test, stopping threshold = 0.01	Support Vector Machines (SVM) of type C-SVC	kernel = 'Polynomial Kernel', cost = 0.1, gamma = 10.0, degree = 3	AUC = 0.500	7654	Taxonomy
307	Mean Imputation, Mode Imputation, Constant Removal, Standardization	Test-Budgeted Statistically Equivalent Signature (SES)	maxK = 2, alpha = 0.1, budget = 3 * nvars	Classification Random Forest with Deviance splitting criterion	ntrees = 100, minimum leaf size = 5	AUC = 0.811	68690	Taxonomy
308	Mean Imputation, Mode Imputation, Constant Removal, Standardization	LASSO	penalty = 0.25	Support Vector Machines (SVM) of type C-SVC	kernel = 'Polynomial Kernel', cost = 0.001, gamma = 10.0, degree = 2	AUC = 0.568	133	Taxonomy
309	Mean Imputation, Mode Imputation, Constant Removal, Standardization	Epilogi	equivThresh = 0.01, stopping criterion = Independence Test, stopping threshold = 0.05	Support Vector Machines (SVM) of type C-SVC	kernel = 'Polynomial Kernel', cost = 0.001, gamma = 1.0, degree = 3	AUC = 0.500	61611	Taxonomy
310	Mean Imputation, Mode Imputation, Constant Removal, Standardization	Epilogi	equivThresh = 0.01, stopping criterion = Independence Test, stopping threshold = 0.001	Classification Decision Tree with Deviance splitting criterion	minimum leaf size = 3, alpha = 0.01	AUC = 0.685	8772	Taxonomy
311	Mean Imputation, Mode Imputation, Constant Removal, Standardization	Test-Budgeted Statistically Equivalent Signature (SES)	maxK = 3, alpha = 0.05, budget = 3 * nvars	Support Vector Machines (SVM) of type C-SVC	kernel = 'Gaussian Kernel', cost = 10.0, gamma = 0.01	AUC = 0.533	270649	Taxonomy
312	Mean Imputation, Mode Imputation, Constant Removal, Standardization	LASSO	penalty = 1.25	Support Vector Machines (SVM) of type C-SVC	kernel = 'Polynomial Kernel', cost = 1.0, gamma = 0.1, degree = 2	AUC = 0.500	161961	Taxonomy
313	Mean Imputation, Mode Imputation, Constant Removal, Standardization	Epilogi	equivThresh = 0.01, stopping criterion = Independence Test, stopping threshold = 0.05	Support Vector Machines (SVM) of type C-SVC	kernel = 'Gaussian Kernel', cost = 1.0, gamma = 0.001	AUC = 0.500	61767	Taxonomy
314	Mean Imputation, Mode Imputation, Constant Removal, Standardization	Epilogi	equivThresh = 0.01, stopping criterion = Independence Test, stopping threshold = 0.01	Classification Decision Tree with Deviance splitting criterion	minimum leaf size = 3, alpha = 0.1	AUC = 0.647	7653	Taxonomy
315	Mean Imputation, Mode Imputation, Constant Removal, Standardization	LASSO	penalty = 0.25	Classification Random Forest with Deviance splitting criterion	ntrees = 100, minimum leaf size = 5	AUC = 0.801	164	Taxonomy
316	Mean Imputation, Mode Imputation, Constant Removal, Standardization	LASSO	penalty = 1.5	Support Vector Machines (SVM) of type C-SVC	kernel = 'Gaussian Kernel', cost = 0.01, gamma = 10.0	AUC = 0.500	169	Taxonomy
317	Mean Imputation, Mode Imputation, Constant Removal, Standardization	LASSO	penalty = 0.25	Support Vector Machines (SVM) of type C-SVC	kernel = 'Gaussian Kernel', cost = 0.1, gamma = 0.001	AUC = 0.500	242	Taxonomy
318	Mean Imputation, Mode Imputation, Constant Removal, Standardization	Test-Budgeted Statistically Equivalent Signature (SES)	maxK = 3, alpha = 0.1, budget = 3 * nvars	Support Vector Machines (SVM) of type C-SVC	kernel = 'Gaussian Kernel', cost = 10.0, gamma = 1.0	AUC = 0.500	225941	Taxonomy
319	Mean Imputation, Mode Imputation, Constant Removal, Standardization	LASSO	penalty = 2.0	Classification Random Forest with Deviance splitting criterion	ntrees = 100, minimum leaf size = 1	AUC = 0.670	34	Taxonomy
320	Mean Imputation, Mode Imputation, Constant Removal, Standardization	LASSO	penalty = 0.0	Classification Random Forest with Deviance splitting criterion	ntrees = 100, minimum leaf size = 1	AUC = 0.799	265	Taxonomy
321	Mean Imputation, Mode Imputation, Constant Removal, Standardization	Epilogi	equivThresh = 0.01, stopping criterion = Independence Test, stopping threshold = 0.05	Support Vector Machines (SVM) of type C-SVC	kernel = 'Polynomial Kernel', cost = 10.0, gamma = 10.0, degree = 3	AUC = 0.500	61650	Taxonomy
322	Mean Imputation, Mode Imputation, Constant Removal, Standardization	LASSO	penalty = 1.25	Classification Random Forest with Deviance splitting criterion	ntrees = 1000, minimum leaf size = 3	AUC = 0.725	162648	Taxonomy
323	Mean Imputation, Mode Imputation, Constant Removal, Standardization	LASSO	penalty = 1.5	Support Vector Machines (SVM) of type C-SVC	kernel = 'Polynomial Kernel', cost = 0.01, gamma = 0.001, degree = 2	AUC = 0.552	70	Taxonomy
324	Mean Imputation, Mode Imputation, Constant Removal, Standardization	LASSO	penalty = 1.5	Support Vector Machines (SVM) of type C-SVC	kernel = 'Linear Kernel', cost = 1.0	AUC = 0.695	111	Taxonomy
325	Mean Imputation, Mode Imputation, Constant Removal, Standardization	LASSO	penalty = 1.0	Classification Random Forest with Deviance splitting criterion	ntrees = 100, minimum leaf size = 5	AUC = 0.746	65	Taxonomy
326	Mean Imputation, Mode Imputation, Constant Removal, Standardization	Epilogi	equivThresh = 0.01, stopping criterion = Independence Test, stopping threshold = 0.001	Support Vector Machines (SVM) of type C-SVC	kernel = 'Polynomial Kernel', cost = 0.01, gamma = 0.1, degree = 3	AUC = 0.500	8678	Taxonomy
327	Mean Imputation, Mode Imputation, Constant Removal, Standardization	Epilogi	equivThresh = 0.01, stopping criterion = Independence Test, stopping threshold = 0.001	Classification Decision Tree with Deviance splitting criterion	minimum leaf size = 5, alpha = 0.01	AUC = 0.692	8733	Taxonomy
328	Mean Imputation, Mode Imputation, Constant Removal, Standardization	Test-Budgeted Statistically Equivalent Signature (SES)	maxK = 3, alpha = 0.1, budget = 3 * nvars	Support Vector Machines (SVM) of type C-SVC	kernel = 'Polynomial Kernel', cost = 0.01, gamma = 0.01, degree = 2	AUC = 0.703	225776	Taxonomy
329	Mean Imputation, Mode Imputation, Constant Removal, Standardization	LASSO	penalty = 0.5	Classification Random Forest with Deviance splitting criterion	ntrees = 100, minimum leaf size = 2	AUC = 0.798	242	Taxonomy
330	Mean Imputation, Mode Imputation, Constant Removal, Standardization	Epilogi	equivThresh = 0.01, stopping criterion = Independence Test, stopping threshold = 0.001	Classification Random Forest with Deviance splitting criterion	ntrees = 100, minimum leaf size = 5	AUC = 0.711	8688	Taxonomy
331	Mean Imputation, Mode Imputation, Constant Removal, Standardization	LASSO	penalty = 1.25	Support Vector Machines (SVM) of type C-SVC	kernel = 'Gaussian Kernel', cost = 0.001, gamma = 0.001	AUC = 0.500	162040	Taxonomy
332	Mean Imputation, Mode Imputation, Constant Removal, Standardization	Test-Budgeted Statistically Equivalent Signature (SES)	maxK = 3, alpha = 0.01, budget = 3 * nvars	Classification Random Forest with Deviance splitting criterion	ntrees = 100, minimum leaf size = 2	AUC = 0.597	168133	Taxonomy
333	Mean Imputation, Mode Imputation, Constant Removal, Standardization	LASSO	penalty = 1.0	Ridge Logistic Regression	lambda = 0.01	AUC = 0.624	17	Taxonomy
334	Mean Imputation, Mode Imputation, Constant Removal, Standardization	Epilogi	equivThresh = 0.01, stopping criterion = Independence Test, stopping threshold = 0.05	Ridge Logistic Regression	lambda = 0.1	AUC = 0.568	61612	Taxonomy
335	Mean Imputation, Mode Imputation, Constant Removal, Standardization	Test-Budgeted Statistically Equivalent Signature (SES)	maxK = 2, alpha = 0.1, budget = 3 * nvars	Support Vector Machines (SVM) of type C-SVC	kernel = 'Gaussian Kernel', cost = 1.0, gamma = 1.0	AUC = 0.500	68840	Taxonomy
336	Mean Imputation, Mode Imputation, Constant Removal, Standardization	Test-Budgeted Statistically Equivalent Signature (SES)	maxK = 3, alpha = 0.1, budget = 3 * nvars	Classification Decision Tree with Deviance splitting criterion	minimum leaf size = 2, alpha = 0.1	AUC = 0.670	225728	Taxonomy
337	Mean Imputation, Mode Imputation, Constant Removal, Standardization	LASSO	penalty = 1.25	Classification Random Forest with Deviance splitting criterion	ntrees = 100, minimum leaf size = 4	AUC = 0.736	161900	Taxonomy
338	Mean Imputation, Mode Imputation, Constant Removal, Standardization	Epilogi	equivThresh = 0.01, stopping criterion = Independence Test, stopping threshold = 0.01	Classification Decision Tree with Deviance splitting criterion	minimum leaf size = 1, alpha = 0.05	AUC = 0.671	7674	Taxonomy
339	Mean Imputation, Mode Imputation, Constant Removal, Standardization	LASSO	penalty = 1.0	Classification Random Forest with Deviance splitting criterion	ntrees = 1000, minimum leaf size = 1	AUC = 0.732	1146	Taxonomy
340	Mean Imputation, Mode Imputation, Constant Removal, Standardization	Epilogi	equivThresh = 0.01, stopping criterion = Independence Test, stopping threshold = 0.001	Classification Random Forest with Deviance splitting criterion	ntrees = 1000, minimum leaf size = 3	AUC = 0.707	9790	Taxonomy
341	Mean Imputation, Mode Imputation, Constant Removal, Standardization	LASSO	penalty = 1.0	Support Vector Machines (SVM) of type C-SVC	kernel = 'Gaussian Kernel', cost = 1.0, gamma = 1.0	AUC = 0.500	191	Taxonomy
342	Mean Imputation, Mode Imputation, Constant Removal, Standardization	Epilogi	equivThresh = 0.01, stopping criterion = Independence Test, stopping threshold = 0.05	Support Vector Machines (SVM) of type C-SVC	kernel = 'Polynomial Kernel', cost = 0.001, gamma = 0.001, degree = 2	AUC = 0.500	61630	Taxonomy
343	Mean Imputation, Mode Imputation, Constant Removal, Standardization	Epilogi	equivThresh = 0.01, stopping criterion = Independence Test, stopping threshold = 0.05	Classification Random Forest with Deviance splitting criterion	ntrees = 1000, minimum leaf size = 5	AUC = 0.763	61832	Taxonomy
344	Mean Imputation, Mode Imputation, Constant Removal, Standardization	Epilogi	equivThresh = 0.01, stopping criterion = Independence Test, stopping threshold = 0.001	Classification Random Forest with Deviance splitting criterion	ntrees = 1000, minimum leaf size = 4	AUC = 0.710	9584	Taxonomy
345	Mean Imputation, Mode Imputation, Constant Removal, Standardization	Epilogi	equivThresh = 0.01, stopping criterion = Independence Test, stopping threshold = 0.01	Classification Random Forest with Deviance splitting criterion	ntrees = 1000, minimum leaf size = 2	AUC = 0.763	8188	Taxonomy
346	Mean Imputation, Mode Imputation, Constant Removal, Standardization	Test-Budgeted Statistically Equivalent Signature (SES)	maxK = 2, alpha = 0.1, budget = 3 * nvars	Support Vector Machines (SVM) of type C-SVC	kernel = 'Gaussian Kernel', cost = 0.1, gamma = 0.001	AUC = 0.640	68823	Taxonomy
347	Mean Imputation, Mode Imputation, Constant Removal, Standardization	Test-Budgeted Statistically Equivalent Signature (SES)	maxK = 2, alpha = 0.01, budget = 3 * nvars	Classification Decision Tree with Deviance splitting criterion	minimum leaf size = 2, alpha = 0.1	AUC = 0.667	10587	Taxonomy
348	Mean Imputation, Mode Imputation, Constant Removal, Standardization	Test-Budgeted Statistically Equivalent Signature (SES)	maxK = 2, alpha = 0.01, budget = 3 * nvars	Classification Decision Tree with Deviance splitting criterion	minimum leaf size = 2, alpha = 0.01	AUC = 0.725	10592	Taxonomy
349	Mean Imputation, Mode Imputation, Constant Removal, Standardization	Test-Budgeted Statistically Equivalent Signature (SES)	maxK = 3, alpha = 0.1, budget = 3 * nvars	Support Vector Machines (SVM) of type C-SVC	kernel = 'Gaussian Kernel', cost = 0.001, gamma = 0.01	AUC = 0.500	225864	Taxonomy
350	Mean Imputation, Mode Imputation, Constant Removal, Standardization	Epilogi	equivThresh = 0.01, stopping criterion = Independence Test, stopping threshold = 0.01	Support Vector Machines (SVM) of type C-SVC	kernel = 'Polynomial Kernel', cost = 10.0, gamma = 0.01, degree = 2	AUC = 0.500	7624	Taxonomy
351	Mean Imputation, Mode Imputation, Constant Removal, Standardization	Test-Budgeted Statistically Equivalent Signature (SES)	maxK = 2, alpha = 0.1, budget = 3 * nvars	Classification Random Forest with Deviance splitting criterion	ntrees = 100, minimum leaf size = 5	AUC = 0.808	68722	Taxonomy
352	Mean Imputation, Mode Imputation, Constant Removal, Standardization	Epilogi	equivThresh = 0.01, stopping criterion = Independence Test, stopping threshold = 0.01	Classification Decision Tree with Deviance splitting criterion	minimum leaf size = 3, alpha = 0.01	AUC = 0.700	7654	Taxonomy
353	Mean Imputation, Mode Imputation, Constant Removal, Standardization	Test-Budgeted Statistically Equivalent Signature (SES)	maxK = 3, alpha = 0.05, budget = 3 * nvars	Support Vector Machines (SVM) of type C-SVC	kernel = 'Polynomial Kernel', cost = 1.0, gamma = 0.001, degree = 3	AUC = 0.500	270532	Taxonomy
354	Mean Imputation, Mode Imputation, Constant Removal, Standardization	Test-Budgeted Statistically Equivalent Signature (SES)	maxK = 2, alpha = 0.01, budget = 3 * nvars	Support Vector Machines (SVM) of type C-SVC	kernel = 'Polynomial Kernel', cost = 0.01, gamma = 10.0, degree = 2	AUC = 0.576	10663	Taxonomy
355	Mean Imputation, Mode Imputation, Constant Removal, Standardization	Epilogi	equivThresh = 0.01, stopping criterion = Independence Test, stopping threshold = 0.05	Support Vector Machines (SVM) of type C-SVC	kernel = 'Polynomial Kernel', cost = 10.0, gamma = 0.1, degree = 2	AUC = 0.500	61619	Taxonomy
356	Mean Imputation, Mode Imputation, Constant Removal, Standardization	LASSO	penalty = 0.25	Classification Random Forest with Deviance splitting criterion	ntrees = 100, minimum leaf size = 5	AUC = 0.804	94	Taxonomy
357	Mean Imputation, Mode Imputation, Constant Removal, Standardization	LASSO	penalty = 1.25	Classification Random Forest with Deviance splitting criterion	ntrees = 100, minimum leaf size = 2	AUC = 0.740	161900	Taxonomy
358	Mean Imputation, Mode Imputation, Constant Removal, Standardization	Epilogi	equivThresh = 0.01, stopping criterion = Independence Test, stopping threshold = 0.001	Ridge Logistic Regression	lambda = 1.0E-4	AUC = 0.555	8594	Taxonomy
359	Mean Imputation, Mode Imputation, Constant Removal, Standardization	LASSO	penalty = 0.25	Classification Random Forest with Deviance splitting criterion	ntrees = 100, minimum leaf size = 4	AUC = 0.803	150	Taxonomy
360	Mean Imputation, Mode Imputation, Constant Removal, Standardization	Epilogi	equivThresh = 0.01, stopping criterion = Independence Test, stopping threshold = 0.001	Classification Random Forest with Deviance splitting criterion	ntrees = 100, minimum leaf size = 3	AUC = 0.723	8621	Taxonomy
361	Mean Imputation, Mode Imputation, Constant Removal, Standardization	Test-Budgeted Statistically Equivalent Signature (SES)	maxK = 3, alpha = 0.05, budget = 3 * nvars	Support Vector Machines (SVM) of type C-SVC	kernel = 'Polynomial Kernel', cost = 0.1, gamma = 10.0, degree = 3	AUC = 0.500	270551	Taxonomy
362	Mean Imputation, Mode Imputation, Constant Removal, Standardization	LASSO	penalty = 0.25	Support Vector Machines (SVM) of type C-SVC	kernel = 'Polynomial Kernel', cost = 0.01, gamma = 0.001, degree = 3	AUC = 0.713	133	Taxonomy
363	Mean Imputation, Mode Imputation, Constant Removal, Standardization	LASSO	penalty = 1.5	Classification Random Forest with Deviance splitting criterion	ntrees = 100, minimum leaf size = 4	AUC = 0.713	19	Taxonomy
364	Mean Imputation, Mode Imputation, Constant Removal, Standardization	LASSO	penalty = 1.25	Classification Random Forest with Deviance splitting criterion	ntrees = 100, minimum leaf size = 4	AUC = 0.727	161953	Taxonomy
365	Mean Imputation, Mode Imputation, Constant Removal, Standardization	Test-Budgeted Statistically Equivalent Signature (SES)	maxK = 3, alpha = 0.1, budget = 3 * nvars	Support Vector Machines (SVM) of type C-SVC	kernel = 'Polynomial Kernel', cost = 0.001, gamma = 10.0, degree = 2	AUC = 0.583	225771	Taxonomy
366	Mean Imputation, Mode Imputation, Constant Removal, Standardization	Epilogi	equivThresh = 0.01, stopping criterion = Independence Test, stopping threshold = 0.001	Classification Decision Tree with Deviance splitting criterion	minimum leaf size = 1, alpha = 0.05	AUC = 0.676	8784	Taxonomy
367	Mean Imputation, Mode Imputation, Constant Removal, Standardization	Test-Budgeted Statistically Equivalent Signature (SES)	maxK = 3, alpha = 0.05, budget = 3 * nvars	Classification Random Forest with Deviance splitting criterion	ntrees = 1000, minimum leaf size = 5	AUC = 0.554	270837	Taxonomy
368	Mean Imputation, Mode Imputation, Constant Removal, Standardization	LASSO	penalty = 0.25	Classification Random Forest with Deviance splitting criterion	ntrees = 1000, minimum leaf size = 1	AUC = 0.802	2426	Taxonomy
369	Mean Imputation, Mode Imputation, Constant Removal, Standardization	Epilogi	equivThresh = 0.01, stopping criterion = Independence Test, stopping threshold = 0.01	Classification Random Forest with Deviance splitting criterion	ntrees = 100, minimum leaf size = 3	AUC = 0.757	7528	Taxonomy
370	Mean Imputation, Mode Imputation, Constant Removal, Standardization	LASSO	penalty = 1.0	Support Vector Machines (SVM) of type C-SVC	kernel = 'Gaussian Kernel', cost = 0.001, gamma = 0.1	AUC = 0.500	185	Taxonomy
371	Mean Imputation, Mode Imputation, Constant Removal, Standardization	LASSO	penalty = 1.0	Support Vector Machines (SVM) of type C-SVC	kernel = 'Gaussian Kernel', cost = 0.01, gamma = 0.1	AUC = 0.500	173	Taxonomy
372	Mean Imputation, Mode Imputation, Constant Removal, Standardization	LASSO	penalty = 1.5	Classification Random Forest with Deviance splitting criterion	ntrees = 1000, minimum leaf size = 4	AUC = 0.711	431	Taxonomy
373	Mean Imputation, Mode Imputation, Constant Removal, Standardization	Epilogi	equivThresh = 0.01, stopping criterion = Independence Test, stopping threshold = 0.05	Support Vector Machines (SVM) of type C-SVC	kernel = 'Gaussian Kernel', cost = 0.001, gamma = 10.0	AUC = 0.500	61801	Taxonomy
374	Mean Imputation, Mode Imputation, Constant Removal, Standardization	Epilogi	equivThresh = 0.01, stopping criterion = Independence Test, stopping threshold = 0.05	Support Vector Machines (SVM) of type C-SVC	kernel = 'Polynomial Kernel', cost = 1.0, gamma = 10.0, degree = 2	AUC = 0.500	61612	Taxonomy
375	Mean Imputation, Mode Imputation, Constant Removal, Standardization	Test-Budgeted Statistically Equivalent Signature (SES)	maxK = 2, alpha = 0.1, budget = 3 * nvars	Support Vector Machines (SVM) of type C-SVC	kernel = 'Polynomial Kernel', cost = 1.0, gamma = 0.1, degree = 2	AUC = 0.500	68709	Taxonomy
376	Mean Imputation, Mode Imputation, Constant Removal, Standardization	Test-Budgeted Statistically Equivalent Signature (SES)	maxK = 2, alpha = 0.05, budget = 3 * nvars	Classification Random Forest with Deviance splitting criterion	ntrees = 100, minimum leaf size = 1	AUC = 0.809	11310	Taxonomy
377	Mean Imputation, Mode Imputation, Constant Removal, Standardization	LASSO	penalty = 1.25	Ridge Logistic Regression	lambda = 10.0	AUC = 0.605	161889	Taxonomy
378	Mean Imputation, Mode Imputation, Constant Removal, Standardization	Test-Budgeted Statistically Equivalent Signature (SES)	maxK = 2, alpha = 0.01, budget = 3 * nvars	Classification Random Forest with Deviance splitting criterion	ntrees = 100, minimum leaf size = 2	AUC = 0.811	10756	Taxonomy
379	Mean Imputation, Mode Imputation, Constant Removal, Standardization	Epilogi	equivThresh = 0.01, stopping criterion = Independence Test, stopping threshold = 0.001	Classification Random Forest with Deviance splitting criterion	ntrees = 1000, minimum leaf size = 5	AUC = 0.712	9591	Taxonomy
380	Mean Imputation, Mode Imputation, Constant Removal, Standardization	Test-Budgeted Statistically Equivalent Signature (SES)	maxK = 3, alpha = 0.01, budget = 3 * nvars	Support Vector Machines (SVM) of type C-SVC	kernel = 'Polynomial Kernel', cost = 0.01, gamma = 0.01, degree = 3	AUC = 0.549	168148	Taxonomy
381	Mean Imputation, Mode Imputation, Constant Removal, Standardization	LASSO	penalty = 1.5	Classification Random Forest with Deviance splitting criterion	ntrees = 1000, minimum leaf size = 2	AUC = 0.704	501	Taxonomy
382	Mean Imputation, Mode Imputation, Constant Removal, Standardization	Test-Budgeted Statistically Equivalent Signature (SES)	maxK = 2, alpha = 0.1, budget = 3 * nvars	Classification Random Forest with Deviance splitting criterion	ntrees = 1000, minimum leaf size = 3	AUC = 0.810	71687	Taxonomy
383	Mean Imputation, Mode Imputation, Constant Removal, Standardization	Test-Budgeted Statistically Equivalent Signature (SES)	maxK = 3, alpha = 0.01, budget = 3 * nvars	Classification Random Forest with Deviance splitting criterion	ntrees = 1000, minimum leaf size = 3	AUC = 0.615	168368	Taxonomy
384	Mean Imputation, Mode Imputation, Constant Removal, Standardization	Test-Budgeted Statistically Equivalent Signature (SES)	maxK = 2, alpha = 0.1, budget = 3 * nvars	Classification Random Forest with Deviance splitting criterion	ntrees = 100, minimum leaf size = 2	AUC = 0.813	68600	Taxonomy
385	Mean Imputation, Mode Imputation, Constant Removal, Standardization	Epilogi	equivThresh = 0.01, stopping criterion = Independence Test, stopping threshold = 0.05	Classification Random Forest with Deviance splitting criterion	ntrees = 1000, minimum leaf size = 5	AUC = 0.766	62478	Taxonomy
386	Mean Imputation, Mode Imputation, Constant Removal, Standardization	LASSO	penalty = 2.0	Support Vector Machines (SVM) of type C-SVC	kernel = 'Polynomial Kernel', cost = 1.0, gamma = 0.001, degree = 3	AUC = 0.500	61	Taxonomy
387	Mean Imputation, Mode Imputation, Constant Removal, Standardization	LASSO	penalty = 0.0	Support Vector Machines (SVM) of type C-SVC	kernel = 'Polynomial Kernel', cost = 1.0, gamma = 0.001, degree = 3	AUC = 0.500	140	Taxonomy
388	Mean Imputation, Mode Imputation, Constant Removal, Standardization	LASSO	penalty = 1.5	Support Vector Machines (SVM) of type C-SVC	kernel = 'Polynomial Kernel', cost = 1.0, gamma = 0.1, degree = 2	AUC = 0.500	63	Taxonomy
389	Mean Imputation, Mode Imputation, Constant Removal, Standardization	Test-Budgeted Statistically Equivalent Signature (SES)	maxK = 2, alpha = 0.05, budget = 3 * nvars	Classification Decision Tree with Deviance splitting criterion	minimum leaf size = 2, alpha = 0.05	AUC = 0.685	11172	Taxonomy
390	Mean Imputation, Mode Imputation, Constant Removal, Standardization	Test-Budgeted Statistically Equivalent Signature (SES)	maxK = 3, alpha = 0.01, budget = 3 * nvars	Classification Random Forest with Deviance splitting criterion	ntrees = 1000, minimum leaf size = 1	AUC = 0.615	168418	Taxonomy
391	Mean Imputation, Mode Imputation, Constant Removal, Standardization	LASSO	penalty = 1.25	Support Vector Machines (SVM) of type C-SVC	kernel = 'Gaussian Kernel', cost = 0.01, gamma = 10.0	AUC = 0.500	162054	Taxonomy
392	Mean Imputation, Mode Imputation, Constant Removal, Standardization	Test-Budgeted Statistically Equivalent Signature (SES)	maxK = 3, alpha = 0.05, budget = 3 * nvars	Classification Random Forest with Deviance splitting criterion	ntrees = 100, minimum leaf size = 3	AUC = 0.553	270489	Taxonomy
393	Mean Imputation, Mode Imputation, Constant Removal, Standardization	Epilogi	equivThresh = 0.01, stopping criterion = Independence Test, stopping threshold = 0.001	Support Vector Machines (SVM) of type C-SVC	kernel = 'Polynomial Kernel', cost = 1.0, gamma = 10.0, degree = 2	AUC = 0.500	8687	Taxonomy
394	Mean Imputation, Mode Imputation, Constant Removal, Standardization	Epilogi	equivThresh = 0.01, stopping criterion = Independence Test, stopping threshold = 0.001	Classification Random Forest with Deviance splitting criterion	ntrees = 100, minimum leaf size = 4	AUC = 0.707	8691	Taxonomy
395	Mean Imputation, Mode Imputation, Constant Removal, Standardization	Test-Budgeted Statistically Equivalent Signature (SES)	maxK = 3, alpha = 0.01, budget = 3 * nvars	Support Vector Machines (SVM) of type C-SVC	kernel = 'Gaussian Kernel', cost = 1.0, gamma = 0.1	AUC = 0.558	168252	Taxonomy
396	Mean Imputation, Mode Imputation, Constant Removal, Standardization	Test-Budgeted Statistically Equivalent Signature (SES)	maxK = 2, alpha = 0.1, budget = 3 * nvars	Classification Decision Tree with Deviance splitting criterion	minimum leaf size = 4, alpha = 0.05	AUC = 0.722	68619	Taxonomy
397	Mean Imputation, Mode Imputation, Constant Removal, Standardization	LASSO	penalty = 1.25	Classification Random Forest with Deviance splitting criterion	ntrees = 100, minimum leaf size = 5	AUC = 0.738	161929	Taxonomy
398	Mean Imputation, Mode Imputation, Constant Removal, Standardization	LASSO	penalty = 2.0	Classification Random Forest with Deviance splitting criterion	ntrees = 1000, minimum leaf size = 4	AUC = 0.677	272	Taxonomy
399	Mean Imputation, Mode Imputation, Constant Removal, Standardization	LASSO	penalty = 0.0	Classification Random Forest with Deviance splitting criterion	ntrees = 1000, minimum leaf size = 4	AUC = 0.803	2379	Taxonomy
400	Mean Imputation, Mode Imputation, Constant Removal, Standardization	Test-Budgeted Statistically Equivalent Signature (SES)	maxK = 3, alpha = 0.05, budget = 3 * nvars	Classification Random Forest with Deviance splitting criterion	ntrees = 100, minimum leaf size = 3	AUC = 0.552	270486	Taxonomy
401	Mean Imputation, Mode Imputation, Constant Removal, Standardization	LASSO	penalty = 1.25	Support Vector Machines (SVM) of type C-SVC	kernel = 'Linear Kernel', cost = 1.0	AUC = 0.714	162090	Taxonomy
402	Mean Imputation, Mode Imputation, Constant Removal, Standardization	Test-Budgeted Statistically Equivalent Signature (SES)	maxK = 2, alpha = 0.01, budget = 3 * nvars	Support Vector Machines (SVM) of type C-SVC	kernel = 'Gaussian Kernel', cost = 0.1, gamma = 0.01	AUC = 0.500	10770	Taxonomy
403	Mean Imputation, Mode Imputation, Constant Removal, Standardization	LASSO	penalty = 1.5	Support Vector Machines (SVM) of type C-SVC	kernel = 'Polynomial Kernel', cost = 10.0, gamma = 0.001, degree = 3	AUC = 0.500	68	Taxonomy
404	Mean Imputation, Mode Imputation, Constant Removal, Standardization	LASSO	penalty = 0.5	Classification Random Forest with Deviance splitting criterion	ntrees = 1000, minimum leaf size = 2	AUC = 0.802	965	Taxonomy
405	Mean Imputation, Mode Imputation, Constant Removal, Standardization	LASSO	penalty = 0.5	Classification Random Forest with Deviance splitting criterion	ntrees = 1000, minimum leaf size = 4	AUC = 0.800	2319	Taxonomy
406	Mean Imputation, Mode Imputation, Constant Removal, Standardization	Epilogi	equivThresh = 0.01, stopping criterion = Independence Test, stopping threshold = 0.01	Support Vector Machines (SVM) of type C-SVC	kernel = 'Polynomial Kernel', cost = 0.01, gamma = 0.1, degree = 3	AUC = 0.500	7620	Taxonomy
407	Mean Imputation, Mode Imputation, Constant Removal, Standardization	Test-Budgeted Statistically Equivalent Signature (SES)	maxK = 2, alpha = 0.1, budget = 3 * nvars	Support Vector Machines (SVM) of type C-SVC	kernel = 'Polynomial Kernel', cost = 0.001, gamma = 0.01, degree = 2	AUC = 0.743	68679	Taxonomy
408	Mean Imputation, Mode Imputation, Constant Removal, Standardization	Test-Budgeted Statistically Equivalent Signature (SES)	maxK = 2, alpha = 0.05, budget = 3 * nvars	Support Vector Machines (SVM) of type C-SVC	kernel = 'Polynomial Kernel', cost = 0.01, gamma = 1.0, degree = 3	AUC = 0.500	11274	Taxonomy
409	Mean Imputation, Mode Imputation, Constant Removal, Standardization	LASSO	penalty = 1.0	Classification Random Forest with Deviance splitting criterion	ntrees = 100, minimum leaf size = 4	AUC = 0.743	37	Taxonomy
410	Mean Imputation, Mode Imputation, Constant Removal, Standardization	LASSO	penalty = 0.5	Support Vector Machines (SVM) of type C-SVC	kernel = 'Polynomial Kernel', cost = 10.0, gamma = 0.01, degree = 2	AUC = 0.500	137	Taxonomy
411	Mean Imputation, Mode Imputation, Constant Removal, Standardization	Test-Budgeted Statistically Equivalent Signature (SES)	maxK = 3, alpha = 0.01, budget = 3 * nvars	Support Vector Machines (SVM) of type C-SVC	kernel = 'Gaussian Kernel', cost = 1.0, gamma = 0.01	AUC = 0.550	168223	Taxonomy
412	Mean Imputation, Mode Imputation, Constant Removal, Standardization	Test-Budgeted Statistically Equivalent Signature (SES)	maxK = 2, alpha = 0.01, budget = 3 * nvars	Support Vector Machines (SVM) of type C-SVC	kernel = 'Gaussian Kernel', cost = 10.0, gamma = 0.001	AUC = 0.691	10807	Taxonomy
413	Mean Imputation, Mode Imputation, Constant Removal, Standardization	Test-Budgeted Statistically Equivalent Signature (SES)	maxK = 3, alpha = 0.05, budget = 3 * nvars	Ridge Logistic Regression	lambda = 1.0	AUC = 0.503	270480	Taxonomy
414	Mean Imputation, Mode Imputation, Constant Removal, Standardization	LASSO	penalty = 0.5	Support Vector Machines (SVM) of type C-SVC	kernel = 'Gaussian Kernel', cost = 0.001, gamma = 1.0	AUC = 0.500	251	Taxonomy
415	Mean Imputation, Mode Imputation, Constant Removal, Standardization	Epilogi	equivThresh = 0.01, stopping criterion = Independence Test, stopping threshold = 0.001	Support Vector Machines (SVM) of type C-SVC	kernel = 'Polynomial Kernel', cost = 0.1, gamma = 0.001, degree = 3	AUC = 0.575	8690	Taxonomy
416	Mean Imputation, Mode Imputation, Constant Removal, Standardization	Test-Budgeted Statistically Equivalent Signature (SES)	maxK = 2, alpha = 0.01, budget = 3 * nvars	Support Vector Machines (SVM) of type C-SVC	kernel = 'Polynomial Kernel', cost = 1.0, gamma = 0.1, degree = 3	AUC = 0.500	10658	Taxonomy
417	Mean Imputation, Mode Imputation, Constant Removal, Standardization	LASSO	penalty = 2.0	Support Vector Machines (SVM) of type C-SVC	kernel = 'Gaussian Kernel', cost = 0.01, gamma = 0.001	AUC = 0.500	136	Taxonomy
418	Mean Imputation, Mode Imputation, Constant Removal, Standardization	LASSO	penalty = 0.0	Support Vector Machines (SVM) of type C-SVC	kernel = 'Gaussian Kernel', cost = 0.01, gamma = 0.001	AUC = 0.500	253	Taxonomy
419	Mean Imputation, Mode Imputation, Constant Removal, Standardization	Test-Budgeted Statistically Equivalent Signature (SES)	maxK = 2, alpha = 0.05, budget = 3 * nvars	Support Vector Machines (SVM) of type C-SVC	kernel = 'Polynomial Kernel', cost = 0.01, gamma = 0.1, degree = 2	AUC = 0.500	11261	Taxonomy
420	Mean Imputation, Mode Imputation, Constant Removal, Standardization	Test-Budgeted Statistically Equivalent Signature (SES)	maxK = 3, alpha = 0.1, budget = 3 * nvars	Classification Random Forest with Deviance splitting criterion	ntrees = 1000, minimum leaf size = 4	AUC = 0.777	226401	Taxonomy
421	Mean Imputation, Mode Imputation, Constant Removal, Standardization	LASSO	penalty = 0.25	Classification Decision Tree with Deviance splitting criterion	minimum leaf size = 4, alpha = 0.1	AUC = 0.692	100	Taxonomy
422	Mean Imputation, Mode Imputation, Constant Removal, Standardization	Epilogi	equivThresh = 0.01, stopping criterion = Independence Test, stopping threshold = 0.01	Support Vector Machines (SVM) of type C-SVC	kernel = 'Polynomial Kernel', cost = 0.1, gamma = 0.001, degree = 3	AUC = 0.685	7627	Taxonomy
423	Mean Imputation, Mode Imputation, Constant Removal, Standardization	Test-Budgeted Statistically Equivalent Signature (SES)	maxK = 2, alpha = 0.1, budget = 3 * nvars	Support Vector Machines (SVM) of type C-SVC	kernel = 'Linear Kernel', cost = 0.01	AUC = 0.723	68729	Taxonomy
424	Mean Imputation, Mode Imputation, Constant Removal, Standardization	LASSO	penalty = 1.5	Support Vector Machines (SVM) of type C-SVC	kernel = 'Gaussian Kernel', cost = 0.001, gamma = 0.001	AUC = 0.500	164	Taxonomy
425	Mean Imputation, Mode Imputation, Constant Removal, Standardization	LASSO	penalty = 0.5	Classification Random Forest with Deviance splitting criterion	ntrees = 1000, minimum leaf size = 5	AUC = 0.802	1506	Taxonomy
426	Mean Imputation, Mode Imputation, Constant Removal, Standardization	Epilogi	equivThresh = 0.01, stopping criterion = Independence Test, stopping threshold = 0.01	Classification Random Forest with Deviance splitting criterion	ntrees = 1000, minimum leaf size = 3	AUC = 0.757	9034	Taxonomy
427	Mean Imputation, Mode Imputation, Constant Removal, Standardization	Epilogi	equivThresh = 0.01, stopping criterion = Independence Test, stopping threshold = 0.05	Classification Random Forest with Deviance splitting criterion	ntrees = 100, minimum leaf size = 5	AUC = 0.763	61629	Taxonomy
428	Mean Imputation, Mode Imputation, Constant Removal, Standardization	LASSO	penalty = 2.0	Support Vector Machines (SVM) of type C-SVC	kernel = 'Polynomial Kernel', cost = 0.001, gamma = 0.1, degree = 2	AUC = 0.500	82	Taxonomy
429	Mean Imputation, Mode Imputation, Constant Removal, Standardization	LASSO	penalty = 0.0	Support Vector Machines (SVM) of type C-SVC	kernel = 'Polynomial Kernel', cost = 0.001, gamma = 0.1, degree = 2	AUC = 0.500	146	Taxonomy
430	Mean Imputation, Mode Imputation, Constant Removal, Standardization	Epilogi	equivThresh = 0.01, stopping criterion = Independence Test, stopping threshold = 0.05	Classification Random Forest with Deviance splitting criterion	ntrees = 1000, minimum leaf size = 1	AUC = 0.765	62939	Taxonomy
431	Mean Imputation, Mode Imputation, Constant Removal, Standardization	LASSO	penalty = 1.25	Classification Random Forest with Deviance splitting criterion	ntrees = 1000, minimum leaf size = 1	AUC = 0.718	162798	Taxonomy
432	Mean Imputation, Mode Imputation, Constant Removal, Standardization	LASSO	penalty = 1.5	Classification Decision Tree with Deviance splitting criterion	minimum leaf size = 1, alpha = 0.01	AUC = 0.701	107	Taxonomy
433	Mean Imputation, Mode Imputation, Constant Removal, Standardization	Test-Budgeted Statistically Equivalent Signature (SES)	maxK = 3, alpha = 0.01, budget = 3 * nvars	Classification Random Forest with Deviance splitting criterion	ntrees = 100, minimum leaf size = 5	AUC = 0.596	168114	Taxonomy
434	Mean Imputation, Mode Imputation, Constant Removal, Standardization	LASSO	penalty = 0.25	Classification Random Forest with Deviance splitting criterion	ntrees = 100, minimum leaf size = 2	AUC = 0.798	224	Taxonomy
435	Mean Imputation, Mode Imputation, Constant Removal, Standardization	Epilogi	equivThresh = 0.01, stopping criterion = Independence Test, stopping threshold = 0.05	Support Vector Machines (SVM) of type C-SVC	kernel = 'Polynomial Kernel', cost = 0.001, gamma = 10.0, degree = 2	AUC = 0.500	61629	Taxonomy
436	Mean Imputation, Mode Imputation, Constant Removal, Standardization	Test-Budgeted Statistically Equivalent Signature (SES)	maxK = 2, alpha = 0.01, budget = 3 * nvars	Classification Random Forest with Deviance splitting criterion	ntrees = 1000, minimum leaf size = 1	AUC = 0.815	13149	Taxonomy
437	Mean Imputation, Mode Imputation, Constant Removal, Standardization	Test-Budgeted Statistically Equivalent Signature (SES)	maxK = 3, alpha = 0.01, budget = 3 * nvars	Ridge Logistic Regression	lambda = 0.001	AUC = 0.463	168054	Taxonomy
438	Mean Imputation, Mode Imputation, Constant Removal, Standardization	Test-Budgeted Statistically Equivalent Signature (SES)	maxK = 2, alpha = 0.05, budget = 3 * nvars	Support Vector Machines (SVM) of type C-SVC	kernel = 'Polynomial Kernel', cost = 0.1, gamma = 0.001, degree = 2	AUC = 0.697	11235	Taxonomy
439	Mean Imputation, Mode Imputation, Constant Removal, Standardization	LASSO	penalty = 0.5	Support Vector Machines (SVM) of type C-SVC	kernel = 'Polynomial Kernel', cost = 0.001, gamma = 0.1, degree = 3	AUC = 0.500	140	Taxonomy
440	Mean Imputation, Mode Imputation, Constant Removal, Standardization	LASSO	penalty = 2.0	Support Vector Machines (SVM) of type C-SVC	kernel = 'Gaussian Kernel', cost = 10.0, gamma = 0.1	AUC = 0.500	152	Taxonomy
441	Mean Imputation, Mode Imputation, Constant Removal, Standardization	LASSO	penalty = 0.0	Support Vector Machines (SVM) of type C-SVC	kernel = 'Gaussian Kernel', cost = 10.0, gamma = 0.1	AUC = 0.500	288	Taxonomy
442	Mean Imputation, Mode Imputation, Constant Removal, Standardization	Test-Budgeted Statistically Equivalent Signature (SES)	maxK = 2, alpha = 0.01, budget = 3 * nvars	Classification Random Forest with Deviance splitting criterion	ntrees = 100, minimum leaf size = 1	AUC = 0.812	10813	Taxonomy
443	Mean Imputation, Mode Imputation, Constant Removal, Standardization	Test-Budgeted Statistically Equivalent Signature (SES)	maxK = 2, alpha = 0.01, budget = 3 * nvars	Support Vector Machines (SVM) of type C-SVC	kernel = 'Polynomial Kernel', cost = 0.001, gamma = 0.01, degree = 3	AUC = 0.500	10671	Taxonomy
444	Mean Imputation, Mode Imputation, Constant Removal, Standardization	LASSO	penalty = 1.5	Classification Random Forest with Deviance splitting criterion	ntrees = 100, minimum leaf size = 2	AUC = 0.716	22	Taxonomy
445	Mean Imputation, Mode Imputation, Constant Removal, Standardization	Test-Budgeted Statistically Equivalent Signature (SES)	maxK = 2, alpha = 0.1, budget = 3 * nvars	Support Vector Machines (SVM) of type C-SVC	kernel = 'Polynomial Kernel', cost = 0.1, gamma = 10.0, degree = 2	AUC = 0.573	68678	Taxonomy
446	Mean Imputation, Mode Imputation, Constant Removal, Standardization	Test-Budgeted Statistically Equivalent Signature (SES)	maxK = 2, alpha = 0.05, budget = 3 * nvars	Support Vector Machines (SVM) of type C-SVC	kernel = 'Polynomial Kernel', cost = 0.01, gamma = 10.0, degree = 3	AUC = 0.610	11271	Taxonomy
447	Mean Imputation, Mode Imputation, Constant Removal, Standardization	LASSO	penalty = 1.5	Classification Random Forest with Deviance splitting criterion	ntrees = 100, minimum leaf size = 4	AUC = 0.704	54	Taxonomy
448	Mean Imputation, Mode Imputation, Constant Removal, Standardization	Test-Budgeted Statistically Equivalent Signature (SES)	maxK = 2, alpha = 0.05, budget = 3 * nvars	Classification Random Forest with Deviance splitting criterion	ntrees = 1000, minimum leaf size = 3	AUC = 0.814	13946	Taxonomy
449	Mean Imputation, Mode Imputation, Constant Removal, Standardization	LASSO	penalty = 1.5	Classification Random Forest with Deviance splitting criterion	ntrees = 1000, minimum leaf size = 3	AUC = 0.716	209	Taxonomy
450	Mean Imputation, Mode Imputation, Constant Removal, Standardization	LASSO	penalty = 1.0	Classification Decision Tree with Deviance splitting criterion	minimum leaf size = 4, alpha = 0.05	AUC = 0.686	91	Taxonomy
451	Mean Imputation, Mode Imputation, Constant Removal, Standardization	LASSO	penalty = 2.0	Classification Random Forest with Deviance splitting criterion	ntrees = 100, minimum leaf size = 3	AUC = 0.679	24	Taxonomy
452	Mean Imputation, Mode Imputation, Constant Removal, Standardization	LASSO	penalty = 0.0	Classification Random Forest with Deviance splitting criterion	ntrees = 100, minimum leaf size = 3	AUC = 0.796	208	Taxonomy
453	Mean Imputation, Mode Imputation, Constant Removal, Standardization	Test-Budgeted Statistically Equivalent Signature (SES)	maxK = 3, alpha = 0.1, budget = 3 * nvars	Support Vector Machines (SVM) of type C-SVC	kernel = 'Polynomial Kernel', cost = 10.0, gamma = 0.01, degree = 3	AUC = 0.660	225759	Taxonomy
454	Mean Imputation, Mode Imputation, Constant Removal, Standardization	Epilogi	equivThresh = 0.01, stopping criterion = Independence Test, stopping threshold = 0.05	Support Vector Machines (SVM) of type C-SVC	kernel = 'Polynomial Kernel', cost = 0.01, gamma = 10.0, degree = 2	AUC = 0.500	61632	Taxonomy
455	Mean Imputation, Mode Imputation, Constant Removal, Standardization	Epilogi	equivThresh = 0.01, stopping criterion = Independence Test, stopping threshold = 0.05	Classification Random Forest with Deviance splitting criterion	ntrees = 100, minimum leaf size = 3	AUC = 0.765	61589	Taxonomy
456	Mean Imputation, Mode Imputation, Constant Removal, Standardization	Epilogi	equivThresh = 0.01, stopping criterion = Independence Test, stopping threshold = 0.001	Classification Random Forest with Deviance splitting criterion	ntrees = 100, minimum leaf size = 5	AUC = 0.697	8735	Taxonomy
457	Mean Imputation, Mode Imputation, Constant Removal, Standardization	Test-Budgeted Statistically Equivalent Signature (SES)	maxK = 3, alpha = 0.01, budget = 3 * nvars	Support Vector Machines (SVM) of type C-SVC	kernel = 'Polynomial Kernel', cost = 10.0, gamma = 1.0, degree = 2	AUC = 0.515	168153	Taxonomy
458	Mean Imputation, Mode Imputation, Constant Removal, Standardization	LASSO	penalty = 1.0	Classification Decision Tree with Deviance splitting criterion	minimum leaf size = 2, alpha = 0.05	AUC = 0.687	97	Taxonomy
459	Mean Imputation, Mode Imputation, Constant Removal, Standardization	LASSO	penalty = 2.0	Support Vector Machines (SVM) of type C-SVC	kernel = 'Gaussian Kernel', cost = 0.1, gamma = 0.1	AUC = 0.500	150	Taxonomy
460	Mean Imputation, Mode Imputation, Constant Removal, Standardization	LASSO	penalty = 0.0	Support Vector Machines (SVM) of type C-SVC	kernel = 'Gaussian Kernel', cost = 0.1, gamma = 0.1	AUC = 0.500	260	Taxonomy
461	Mean Imputation, Mode Imputation, Constant Removal, Standardization	Epilogi	equivThresh = 0.01, stopping criterion = Independence Test, stopping threshold = 0.001	Support Vector Machines (SVM) of type C-SVC	kernel = 'Polynomial Kernel', cost = 10.0, gamma = 10.0, degree = 2	AUC = 0.500	8686	Taxonomy
462	Mean Imputation, Mode Imputation, Constant Removal, Standardization	LASSO	penalty = 0.25	Support Vector Machines (SVM) of type C-SVC	kernel = 'Polynomial Kernel', cost = 0.001, gamma = 0.001, degree = 3	AUC = 0.500	115	Taxonomy
463	Mean Imputation, Mode Imputation, Constant Removal, Standardization	LASSO	penalty = 1.5	Classification Decision Tree with Deviance splitting criterion	minimum leaf size = 5, alpha = 0.1	AUC = 0.681	80	Taxonomy
464	Mean Imputation, Mode Imputation, Constant Removal, Standardization	Test-Budgeted Statistically Equivalent Signature (SES)	maxK = 3, alpha = 0.01, budget = 3 * nvars	Classification Random Forest with Deviance splitting criterion	ntrees = 1000, minimum leaf size = 2	AUC = 0.600	169065	Taxonomy
465	Mean Imputation, Mode Imputation, Constant Removal, Standardization	Epilogi	equivThresh = 0.01, stopping criterion = Independence Test, stopping threshold = 0.01	Support Vector Machines (SVM) of type C-SVC	kernel = 'Polynomial Kernel', cost = 10.0, gamma = 10.0, degree = 2	AUC = 0.500	7618	Taxonomy
466	Mean Imputation, Mode Imputation, Constant Removal, Standardization	LASSO	penalty = 0.25	Classification Random Forest with Deviance splitting criterion	ntrees = 100, minimum leaf size = 3	AUC = 0.801	200	Taxonomy
467	Mean Imputation, Mode Imputation, Constant Removal, Standardization	Epilogi	equivThresh = 0.01, stopping criterion = Independence Test, stopping threshold = 0.05	Classification Decision Tree with Deviance splitting criterion	minimum leaf size = 2, alpha = 0.1	AUC = 0.630	61640	Taxonomy
468	Mean Imputation, Mode Imputation, Constant Removal, Standardization	Epilogi	equivThresh = 0.01, stopping criterion = Independence Test, stopping threshold = 0.001	Classification Random Forest with Deviance splitting criterion	ntrees = 100, minimum leaf size = 4	AUC = 0.707	8697	Taxonomy
469	Mean Imputation, Mode Imputation, Constant Removal, Standardization	Test-Budgeted Statistically Equivalent Signature (SES)	maxK = 3, alpha = 0.1, budget = 3 * nvars	Classification Random Forest with Deviance splitting criterion	ntrees = 100, minimum leaf size = 2	AUC = 0.771	225814	Taxonomy
470	Mean Imputation, Mode Imputation, Constant Removal, Standardization	LASSO	penalty = 1.0	Classification Random Forest with Deviance splitting criterion	ntrees = 1000, minimum leaf size = 3	AUC = 0.738	839	Taxonomy
471	Mean Imputation, Mode Imputation, Constant Removal, Standardization	LASSO	penalty = 2.0	Support Vector Machines (SVM) of type C-SVC	kernel = 'Polynomial Kernel', cost = 1.0, gamma = 1.0, degree = 3	AUC = 0.500	69	Taxonomy
472	Mean Imputation, Mode Imputation, Constant Removal, Standardization	LASSO	penalty = 0.0	Support Vector Machines (SVM) of type C-SVC	kernel = 'Polynomial Kernel', cost = 1.0, gamma = 1.0, degree = 3	AUC = 0.500	154	Taxonomy
473	Mean Imputation, Mode Imputation, Constant Removal, Standardization	LASSO	penalty = 2.0	Support Vector Machines (SVM) of type C-SVC	kernel = 'Polynomial Kernel', cost = 0.001, gamma = 1.0, degree = 2	AUC = 0.500	60	Taxonomy
474	Mean Imputation, Mode Imputation, Constant Removal, Standardization	LASSO	penalty = 0.0	Support Vector Machines (SVM) of type C-SVC	kernel = 'Polynomial Kernel', cost = 0.001, gamma = 1.0, degree = 2	AUC = 0.500	144	Taxonomy
475	Mean Imputation, Mode Imputation, Constant Removal, Standardization	Test-Budgeted Statistically Equivalent Signature (SES)	maxK = 3, alpha = 0.05, budget = 3 * nvars	Support Vector Machines (SVM) of type C-SVC	kernel = 'Gaussian Kernel', cost = 0.1, gamma = 1.0	AUC = 0.500	270610	Taxonomy
476	Mean Imputation, Mode Imputation, Constant Removal, Standardization	LASSO	penalty = 0.25	Support Vector Machines (SVM) of type C-SVC	kernel = 'Polynomial Kernel', cost = 0.001, gamma = 1.0, degree = 3	AUC = 0.500	143	Taxonomy
477	Mean Imputation, Mode Imputation, Constant Removal, Standardization	Test-Budgeted Statistically Equivalent Signature (SES)	maxK = 3, alpha = 0.01, budget = 3 * nvars	Classification Random Forest with Deviance splitting criterion	ntrees = 1000, minimum leaf size = 1	AUC = 0.600	169022	Taxonomy
478	Mean Imputation, Mode Imputation, Constant Removal, Standardization	LASSO	penalty = 0.25	Classification Decision Tree with Deviance splitting criterion	minimum leaf size = 2, alpha = 0.1	AUC = 0.659	100	Taxonomy
479	Mean Imputation, Mode Imputation, Constant Removal, Standardization	LASSO	penalty = 0.5	Classification Random Forest with Deviance splitting criterion	ntrees = 100, minimum leaf size = 2	AUC = 0.798	202	Taxonomy
480	Mean Imputation, Mode Imputation, Constant Removal, Standardization	LASSO	penalty = 0.25	Classification Random Forest with Deviance splitting criterion	ntrees = 1000, minimum leaf size = 4	AUC = 0.805	1477	Taxonomy
481	Mean Imputation, Mode Imputation, Constant Removal, Standardization	LASSO	penalty = 1.5	Support Vector Machines (SVM) of type C-SVC	kernel = 'Gaussian Kernel', cost = 0.1, gamma = 10.0	AUC = 0.500	166	Taxonomy
482	Mean Imputation, Mode Imputation, Constant Removal, Standardization	Epilogi	equivThresh = 0.01, stopping criterion = Independence Test, stopping threshold = 0.05	Support Vector Machines (SVM) of type C-SVC	kernel = 'Polynomial Kernel', cost = 0.001, gamma = 0.001, degree = 3	AUC = 0.500	61638	Taxonomy
483	Mean Imputation, Mode Imputation, Constant Removal, Standardization	LASSO	penalty = 1.25	Classification Random Forest with Deviance splitting criterion	ntrees = 1000, minimum leaf size = 2	AUC = 0.728	162658	Taxonomy
484	Mean Imputation, Mode Imputation, Constant Removal, Standardization	LASSO	penalty = 1.0	Ridge Logistic Regression	lambda = 10.0	AUC = 0.610	17	Taxonomy
485	Mean Imputation, Mode Imputation, Constant Removal, Standardization	Epilogi	equivThresh = 0.01, stopping criterion = Independence Test, stopping threshold = 0.05	Classification Random Forest with Deviance splitting criterion	ntrees = 100, minimum leaf size = 1	AUC = 0.764	61570	Taxonomy
486	Mean Imputation, Mode Imputation, Constant Removal, Standardization	LASSO	penalty = 0.25	Support Vector Machines (SVM) of type C-SVC	kernel = 'Gaussian Kernel', cost = 0.1, gamma = 0.01	AUC = 0.500	217	Taxonomy
487	Mean Imputation, Mode Imputation, Constant Removal, Standardization	LASSO	penalty = 1.25	Support Vector Machines (SVM) of type C-SVC	kernel = 'Polynomial Kernel', cost = 0.01, gamma = 1.0, degree = 3	AUC = 0.500	161979	Taxonomy
488	Mean Imputation, Mode Imputation, Constant Removal, Standardization	LASSO	penalty = 0.25	Ridge Logistic Regression	lambda = 1.0E-4	AUC = 0.666	57	Taxonomy
489	Mean Imputation, Mode Imputation, Constant Removal, Standardization	LASSO	penalty = 1.5	Classification Random Forest with Deviance splitting criterion	ntrees = 100, minimum leaf size = 5	AUC = 0.713	36	Taxonomy
490	Mean Imputation, Mode Imputation, Constant Removal, Standardization	Epilogi	equivThresh = 0.01, stopping criterion = Independence Test, stopping threshold = 0.05	Classification Decision Tree with Deviance splitting criterion	minimum leaf size = 5, alpha = 0.01	AUC = 0.710	61594	Taxonomy
491	Mean Imputation, Mode Imputation, Constant Removal, Standardization	Test-Budgeted Statistically Equivalent Signature (SES)	maxK = 2, alpha = 0.01, budget = 3 * nvars	Ridge Logistic Regression	lambda = 0.1	AUC = 0.625	10560	Taxonomy
492	Mean Imputation, Mode Imputation, Constant Removal, Standardization	LASSO	penalty = 2.0	Support Vector Machines (SVM) of type C-SVC	kernel = 'Gaussian Kernel', cost = 0.01, gamma = 10.0	AUC = 0.500	151	Taxonomy
493	Mean Imputation, Mode Imputation, Constant Removal, Standardization	LASSO	penalty = 0.0	Support Vector Machines (SVM) of type C-SVC	kernel = 'Gaussian Kernel', cost = 0.01, gamma = 10.0	AUC = 0.500	257	Taxonomy
494	Mean Imputation, Mode Imputation, Constant Removal, Standardization	Test-Budgeted Statistically Equivalent Signature (SES)	maxK = 2, alpha = 0.05, budget = 3 * nvars	Classification Random Forest with Deviance splitting criterion	ntrees = 1000, minimum leaf size = 1	AUC = 0.818	13439	Taxonomy
495	Mean Imputation, Mode Imputation, Constant Removal, Standardization	Epilogi	equivThresh = 0.01, stopping criterion = Independence Test, stopping threshold = 0.01	Support Vector Machines (SVM) of type C-SVC	kernel = 'Polynomial Kernel', cost = 10.0, gamma = 0.01, degree = 3	AUC = 0.500	7637	Taxonomy
496	Mean Imputation, Mode Imputation, Constant Removal, Standardization	Test-Budgeted Statistically Equivalent Signature (SES)	maxK = 2, alpha = 0.01, budget = 3 * nvars	Support Vector Machines (SVM) of type C-SVC	kernel = 'Gaussian Kernel', cost = 1.0, gamma = 0.001	AUC = 0.691	10794	Taxonomy
497	Mean Imputation, Mode Imputation, Constant Removal, Standardization	LASSO	penalty = 1.0	Support Vector Machines (SVM) of type C-SVC	kernel = 'Polynomial Kernel', cost = 0.01, gamma = 10.0, degree = 3	AUC = 0.555	103	Taxonomy
498	Mean Imputation, Mode Imputation, Constant Removal, Standardization	Test-Budgeted Statistically Equivalent Signature (SES)	maxK = 2, alpha = 0.1, budget = 3 * nvars	Classification Random Forest with Deviance splitting criterion	ntrees = 1000, minimum leaf size = 2	AUC = 0.811	71255	Taxonomy
499	Mean Imputation, Mode Imputation, Constant Removal, Standardization	LASSO	penalty = 2.0	Support Vector Machines (SVM) of type C-SVC	kernel = 'Polynomial Kernel', cost = 0.01, gamma = 0.001, degree = 2	AUC = 0.500	65	Taxonomy
500	Mean Imputation, Mode Imputation, Constant Removal, Standardization	LASSO	penalty = 0.0	Support Vector Machines (SVM) of type C-SVC	kernel = 'Polynomial Kernel', cost = 0.01, gamma = 0.001, degree = 2	AUC = 0.704	139	Taxonomy
501	Mean Imputation, Mode Imputation, Constant Removal, Standardization	Epilogi	equivThresh = 0.01, stopping criterion = Independence Test, stopping threshold = 0.05	Classification Random Forest with Deviance splitting criterion	ntrees = 1000, minimum leaf size = 4	AUC = 0.762	62987	Taxonomy
502	Mean Imputation, Mode Imputation, Constant Removal, Standardization	LASSO	penalty = 1.0	Support Vector Machines (SVM) of type C-SVC	kernel = 'Linear Kernel', cost = 1.0	AUC = 0.716	158	Taxonomy
503	Mean Imputation, Mode Imputation, Constant Removal, Standardization	Test-Budgeted Statistically Equivalent Signature (SES)	maxK = 3, alpha = 0.05, budget = 3 * nvars	Support Vector Machines (SVM) of type C-SVC	kernel = 'Gaussian Kernel', cost = 10.0, gamma = 1.0	AUC = 0.500	270652	Taxonomy
504	Mean Imputation, Mode Imputation, Constant Removal, Standardization	Test-Budgeted Statistically Equivalent Signature (SES)	maxK = 2, alpha = 0.1, budget = 3 * nvars	Support Vector Machines (SVM) of type C-SVC	kernel = 'Gaussian Kernel', cost = 0.01, gamma = 0.001	AUC = 0.731	68813	Taxonomy
505	Mean Imputation, Mode Imputation, Constant Removal, Standardization	Test-Budgeted Statistically Equivalent Signature (SES)	maxK = 3, alpha = 0.1, budget = 3 * nvars	Support Vector Machines (SVM) of type C-SVC	kernel = 'Polynomial Kernel', cost = 0.001, gamma = 0.001, degree = 2	AUC = 0.709	225746	Taxonomy
506	Mean Imputation, Mode Imputation, Constant Removal, Standardization	Epilogi	equivThresh = 0.01, stopping criterion = Independence Test, stopping threshold = 0.001	Support Vector Machines (SVM) of type C-SVC	kernel = 'Polynomial Kernel', cost = 0.001, gamma = 1.0, degree = 3	AUC = 0.500	8675	Taxonomy
507	Mean Imputation, Mode Imputation, Constant Removal, Standardization	Epilogi	equivThresh = 0.01, stopping criterion = Independence Test, stopping threshold = 0.05	Classification Random Forest with Deviance splitting criterion	ntrees = 1000, minimum leaf size = 4	AUC = 0.767	62637	Taxonomy
508	Mean Imputation, Mode Imputation, Constant Removal, Standardization	Test-Budgeted Statistically Equivalent Signature (SES)	maxK = 3, alpha = 0.1, budget = 3 * nvars	Support Vector Machines (SVM) of type C-SVC	kernel = 'Gaussian Kernel', cost = 10.0, gamma = 0.01	AUC = 0.606	225910	Taxonomy
509	Mean Imputation, Mode Imputation, Constant Removal, Standardization	Test-Budgeted Statistically Equivalent Signature (SES)	maxK = 3, alpha = 0.01, budget = 3 * nvars	Support Vector Machines (SVM) of type C-SVC	kernel = 'Polynomial Kernel', cost = 0.1, gamma = 0.01, degree = 3	AUC = 0.500	168146	Taxonomy
510	Mean Imputation, Mode Imputation, Constant Removal, Standardization	Test-Budgeted Statistically Equivalent Signature (SES)	maxK = 2, alpha = 0.05, budget = 3 * nvars	Classification Random Forest with Deviance splitting criterion	ntrees = 1000, minimum leaf size = 1	AUC = 0.812	14924	Taxonomy
511	Mean Imputation, Mode Imputation, Constant Removal, Standardization	LASSO	penalty = 1.25	Classification Decision Tree with Deviance splitting criterion	minimum leaf size = 1, alpha = 0.01	AUC = 0.719	161984	Taxonomy
512	Mean Imputation, Mode Imputation, Constant Removal, Standardization	LASSO	penalty = 1.25	Support Vector Machines (SVM) of type C-SVC	kernel = 'Gaussian Kernel', cost = 0.01, gamma = 0.001	AUC = 0.500	162037	Taxonomy
513	Mean Imputation, Mode Imputation, Constant Removal, Standardization	Test-Budgeted Statistically Equivalent Signature (SES)	maxK = 2, alpha = 0.05, budget = 3 * nvars	Support Vector Machines (SVM) of type C-SVC	kernel = 'Gaussian Kernel', cost = 1.0, gamma = 1.0	AUC = 0.500	11425	Taxonomy
514	Mean Imputation, Mode Imputation, Constant Removal, Standardization	Test-Budgeted Statistically Equivalent Signature (SES)	maxK = 2, alpha = 0.01, budget = 3 * nvars	Support Vector Machines (SVM) of type C-SVC	kernel = 'Polynomial Kernel', cost = 10.0, gamma = 0.1, degree = 2	AUC = 0.500	10662	Taxonomy
515	Mean Imputation, Mode Imputation, Constant Removal, Standardization	LASSO	penalty = 1.5	Support Vector Machines (SVM) of type C-SVC	kernel = 'Gaussian Kernel', cost = 1.0, gamma = 1.0	AUC = 0.500	150	Taxonomy
516	Mean Imputation, Mode Imputation, Constant Removal, Standardization	Epilogi	equivThresh = 0.01, stopping criterion = Independence Test, stopping threshold = 0.001	Support Vector Machines (SVM) of type C-SVC	kernel = 'Polynomial Kernel', cost = 0.001, gamma = 0.001, degree = 2	AUC = 0.500	8688	Taxonomy
517	Mean Imputation, Mode Imputation, Constant Removal, Standardization	LASSO	penalty = 0.25	Classification Random Forest with Deviance splitting criterion	ntrees = 1000, minimum leaf size = 2	AUC = 0.803	2081	Taxonomy
518	Mean Imputation, Mode Imputation, Constant Removal, Standardization	LASSO	penalty = 0.5	Classification Random Forest with Deviance splitting criterion	ntrees = 1000, minimum leaf size = 3	AUC = 0.803	1541	Taxonomy
519	Mean Imputation, Mode Imputation, Constant Removal, Standardization	Test-Budgeted Statistically Equivalent Signature (SES)	maxK = 2, alpha = 0.01, budget = 3 * nvars	Classification Random Forest with Deviance splitting criterion	ntrees = 100, minimum leaf size = 1	AUC = 0.819	10571	Taxonomy
520	Mean Imputation, Mode Imputation, Constant Removal, Standardization	LASSO	penalty = 2.0	Classification Random Forest with Deviance splitting criterion	ntrees = 1000, minimum leaf size = 2	AUC = 0.672	331	Taxonomy
521	Mean Imputation, Mode Imputation, Constant Removal, Standardization	LASSO	penalty = 0.0	Classification Random Forest with Deviance splitting criterion	ntrees = 1000, minimum leaf size = 2	AUC = 0.805	2819	Taxonomy
522	Mean Imputation, Mode Imputation, Constant Removal, Standardization	Test-Budgeted Statistically Equivalent Signature (SES)	maxK = 3, alpha = 0.1, budget = 3 * nvars	Support Vector Machines (SVM) of type C-SVC	kernel = 'Polynomial Kernel', cost = 0.1, gamma = 10.0, degree = 3	AUC = 0.559	225782	Taxonomy
523	Mean Imputation, Mode Imputation, Constant Removal, Standardization	LASSO	penalty = 1.25	Classification Decision Tree with Deviance splitting criterion	minimum leaf size = 4, alpha = 0.05	AUC = 0.692	161969	Taxonomy
524	Mean Imputation, Mode Imputation, Constant Removal, Standardization	Epilogi	equivThresh = 0.01, stopping criterion = Independence Test, stopping threshold = 0.01	Support Vector Machines (SVM) of type C-SVC	kernel = 'Polynomial Kernel', cost = 0.01, gamma = 1.0, degree = 2	AUC = 0.500	7633	Taxonomy
525	Mean Imputation, Mode Imputation, Constant Removal, Standardization	LASSO	penalty = 1.25	Classification Random Forest with Deviance splitting criterion	ntrees = 100, minimum leaf size = 3	AUC = 0.733	161936	Taxonomy
526	Mean Imputation, Mode Imputation, Constant Removal, Standardization	LASSO	penalty = 0.5	Classification Random Forest with Deviance splitting criterion	ntrees = 100, minimum leaf size = 5	AUC = 0.801	188	Taxonomy
527	Mean Imputation, Mode Imputation, Constant Removal, Standardization	Test-Budgeted Statistically Equivalent Signature (SES)	maxK = 2, alpha = 0.01, budget = 3 * nvars	Classification Random Forest with Deviance splitting criterion	ntrees = 100, minimum leaf size = 3	AUC = 0.811	10715	Taxonomy
528	Mean Imputation, Mode Imputation, Constant Removal, Standardization	Test-Budgeted Statistically Equivalent Signature (SES)	maxK = 3, alpha = 0.01, budget = 3 * nvars	Support Vector Machines (SVM) of type C-SVC	kernel = 'Linear Kernel', cost = 0.001	AUC = 0.575	168123	Taxonomy
529	Mean Imputation, Mode Imputation, Constant Removal, Standardization	Test-Budgeted Statistically Equivalent Signature (SES)	maxK = 2, alpha = 0.1, budget = 3 * nvars	Support Vector Machines (SVM) of type C-SVC	kernel = 'Polynomial Kernel', cost = 0.001, gamma = 1.0, degree = 2	AUC = 0.500	68700	Taxonomy
530	Mean Imputation, Mode Imputation, Constant Removal, Standardization	Test-Budgeted Statistically Equivalent Signature (SES)	maxK = 3, alpha = 0.01, budget = 3 * nvars	Classification Random Forest with Deviance splitting criterion	ntrees = 100, minimum leaf size = 5	AUC = 0.607	168077	Taxonomy
531	Mean Imputation, Mode Imputation, Constant Removal, Standardization	Test-Budgeted Statistically Equivalent Signature (SES)	maxK = 2, alpha = 0.05, budget = 3 * nvars	Support Vector Machines (SVM) of type C-SVC	kernel = 'Gaussian Kernel', cost = 0.1, gamma = 10.0	AUC = 0.500	11517	Taxonomy
532	Mean Imputation, Mode Imputation, Constant Removal, Standardization	LASSO	penalty = 0.25	Support Vector Machines (SVM) of type C-SVC	kernel = 'Polynomial Kernel', cost = 1.0, gamma = 10.0, degree = 2	AUC = 0.500	125	Taxonomy
533	Mean Imputation, Mode Imputation, Constant Removal, Standardization	Epilogi	equivThresh = 0.01, stopping criterion = Independence Test, stopping threshold = 0.01	Classification Random Forest with Deviance splitting criterion	ntrees = 100, minimum leaf size = 4	AUC = 0.757	7608	Taxonomy
534	Mean Imputation, Mode Imputation, Constant Removal, Standardization	Test-Budgeted Statistically Equivalent Signature (SES)	maxK = 2, alpha = 0.05, budget = 3 * nvars	Classification Random Forest with Deviance splitting criterion	ntrees = 1000, minimum leaf size = 3	AUC = 0.810	14937	Taxonomy
535	Mean Imputation, Mode Imputation, Constant Removal, Standardization	LASSO	penalty = 2.0	Support Vector Machines (SVM) of type C-SVC	kernel = 'Polynomial Kernel', cost = 0.01, gamma = 0.1, degree = 2	AUC = 0.500	57	Taxonomy
536	Mean Imputation, Mode Imputation, Constant Removal, Standardization	LASSO	penalty = 0.0	Support Vector Machines (SVM) of type C-SVC	kernel = 'Polynomial Kernel', cost = 0.01, gamma = 0.1, degree = 2	AUC = 0.500	144	Taxonomy
537	Mean Imputation, Mode Imputation, Constant Removal, Standardization	Test-Budgeted Statistically Equivalent Signature (SES)	maxK = 2, alpha = 0.05, budget = 3 * nvars	Classification Random Forest with Deviance splitting criterion	ntrees = 100, minimum leaf size = 5	AUC = 0.810	11297	Taxonomy
538	Mean Imputation, Mode Imputation, Constant Removal, Standardization	Test-Budgeted Statistically Equivalent Signature (SES)	maxK = 3, alpha = 0.1, budget = 3 * nvars	Support Vector Machines (SVM) of type C-SVC	kernel = 'Polynomial Kernel', cost = 1.0, gamma = 0.001, degree = 3	AUC = 0.666	225773	Taxonomy
539	Mean Imputation, Mode Imputation, Constant Removal, Standardization	Test-Budgeted Statistically Equivalent Signature (SES)	maxK = 3, alpha = 0.05, budget = 3 * nvars	Classification Random Forest with Deviance splitting criterion	ntrees = 1000, minimum leaf size = 4	AUC = 0.549	270822	Taxonomy
540	Mean Imputation, Mode Imputation, Constant Removal, Standardization	Test-Budgeted Statistically Equivalent Signature (SES)	maxK = 2, alpha = 0.01, budget = 3 * nvars	Support Vector Machines (SVM) of type C-SVC	kernel = 'Gaussian Kernel', cost = 0.01, gamma = 1.0	AUC = 0.500	10806	Taxonomy
541	Mean Imputation, Mode Imputation, Constant Removal, Standardization	LASSO	penalty = 2.0	Classification Random Forest with Deviance splitting criterion	ntrees = 100, minimum leaf size = 4	AUC = 0.679	25	Taxonomy
542	Mean Imputation, Mode Imputation, Constant Removal, Standardization	LASSO	penalty = 0.0	Classification Random Forest with Deviance splitting criterion	ntrees = 100, minimum leaf size = 4	AUC = 0.803	208	Taxonomy
543	Mean Imputation, Mode Imputation, Constant Removal, Standardization	LASSO	penalty = 0.5	Support Vector Machines (SVM) of type C-SVC	kernel = 'Polynomial Kernel', cost = 10.0, gamma = 0.1, degree = 3	AUC = 0.500	137	Taxonomy
544	Mean Imputation, Mode Imputation, Constant Removal, Standardization	Test-Budgeted Statistically Equivalent Signature (SES)	maxK = 2, alpha = 0.05, budget = 3 * nvars	Classification Decision Tree with Deviance splitting criterion	minimum leaf size = 3, alpha = 0.1	AUC = 0.696	11167	Taxonomy
545	Mean Imputation, Mode Imputation, Constant Removal, Standardization	Test-Budgeted Statistically Equivalent Signature (SES)	maxK = 2, alpha = 0.05, budget = 3 * nvars	Classification Decision Tree with Deviance splitting criterion	minimum leaf size = 4, alpha = 0.05	AUC = 0.723	11158	Taxonomy
546	Mean Imputation, Mode Imputation, Constant Removal, Standardization	LASSO	penalty = 1.25	Classification Random Forest with Deviance splitting criterion	ntrees = 1000, minimum leaf size = 5	AUC = 0.733	162552	Taxonomy
547	Mean Imputation, Mode Imputation, Constant Removal, Standardization	LASSO	penalty = 1.0	Classification Random Forest with Deviance splitting criterion	ntrees = 1000, minimum leaf size = 4	AUC = 0.743	889	Taxonomy
548	Mean Imputation, Mode Imputation, Constant Removal, Standardization	Test-Budgeted Statistically Equivalent Signature (SES)	maxK = 2, alpha = 0.05, budget = 3 * nvars	Support Vector Machines (SVM) of type C-SVC	kernel = 'Polynomial Kernel', cost = 1.0, gamma = 0.1, degree = 2	AUC = 0.500	11260	Taxonomy
549	Mean Imputation, Mode Imputation, Constant Removal, Standardization	Test-Budgeted Statistically Equivalent Signature (SES)	maxK = 2, alpha = 0.1, budget = 3 * nvars	Support Vector Machines (SVM) of type C-SVC	kernel = 'Gaussian Kernel', cost = 0.01, gamma = 10.0	AUC = 0.500	68832	Taxonomy
550	Mean Imputation, Mode Imputation, Constant Removal, Standardization	LASSO	penalty = 1.0	Support Vector Machines (SVM) of type C-SVC	kernel = 'Polynomial Kernel', cost = 0.1, gamma = 0.001, degree = 2	AUC = 0.500	72	Taxonomy
551	Mean Imputation, Mode Imputation, Constant Removal, Standardization	Test-Budgeted Statistically Equivalent Signature (SES)	maxK = 3, alpha = 0.1, budget = 3 * nvars	Support Vector Machines (SVM) of type C-SVC	kernel = 'Gaussian Kernel', cost = 0.001, gamma = 10.0	AUC = 0.500	225901	Taxonomy
552	Mean Imputation, Mode Imputation, Constant Removal, Standardization	Epilogi	equivThresh = 0.01, stopping criterion = Independence Test, stopping threshold = 0.001	Classification Random Forest with Deviance splitting criterion	ntrees = 100, minimum leaf size = 3	AUC = 0.722	8631	Taxonomy
553	Mean Imputation, Mode Imputation, Constant Removal, Standardization	LASSO	penalty = 0.25	Classification Random Forest with Deviance splitting criterion	ntrees = 1000, minimum leaf size = 4	AUC = 0.803	2626	Taxonomy
554	Mean Imputation, Mode Imputation, Constant Removal, Standardization	Epilogi	equivThresh = 0.01, stopping criterion = Independence Test, stopping threshold = 0.001	Support Vector Machines (SVM) of type C-SVC	kernel = 'Polynomial Kernel', cost = 0.1, gamma = 1.0, degree = 3	AUC = 0.500	8687	Taxonomy
555	Mean Imputation, Mode Imputation, Constant Removal, Standardization	Test-Budgeted Statistically Equivalent Signature (SES)	maxK = 3, alpha = 0.05, budget = 3 * nvars	Support Vector Machines (SVM) of type C-SVC	kernel = 'Gaussian Kernel', cost = 0.001, gamma = 0.01	AUC = 0.500	270619	Taxonomy
556	Mean Imputation, Mode Imputation, Constant Removal, Standardization	LASSO	penalty = 1.25	Support Vector Machines (SVM) of type C-SVC	kernel = 'Gaussian Kernel', cost = 0.1, gamma = 10.0	AUC = 0.500	162040	Taxonomy
557	Mean Imputation, Mode Imputation, Constant Removal, Standardization	Test-Budgeted Statistically Equivalent Signature (SES)	maxK = 2, alpha = 0.01, budget = 3 * nvars	Support Vector Machines (SVM) of type C-SVC	kernel = 'Gaussian Kernel', cost = 10.0, gamma = 10.0	AUC = 0.500	10882	Taxonomy
558	Mean Imputation, Mode Imputation, Constant Removal, Standardization	Test-Budgeted Statistically Equivalent Signature (SES)	maxK = 2, alpha = 0.1, budget = 3 * nvars	Support Vector Machines (SVM) of type C-SVC	kernel = 'Polynomial Kernel', cost = 10.0, gamma = 0.001, degree = 3	AUC = 0.650	68700	Taxonomy
559	Mean Imputation, Mode Imputation, Constant Removal, Standardization	Test-Budgeted Statistically Equivalent Signature (SES)	maxK = 3, alpha = 0.05, budget = 3 * nvars	Support Vector Machines (SVM) of type C-SVC	kernel = 'Polynomial Kernel', cost = 1.0, gamma = 0.001, degree = 2	AUC = 0.500	270538	Taxonomy
560	Mean Imputation, Mode Imputation, Constant Removal, Standardization	Test-Budgeted Statistically Equivalent Signature (SES)	maxK = 3, alpha = 0.01, budget = 3 * nvars	Support Vector Machines (SVM) of type C-SVC	kernel = 'Polynomial Kernel', cost = 0.01, gamma = 0.001, degree = 3	AUC = 0.554	168127	Taxonomy
561	Mean Imputation, Mode Imputation, Constant Removal, Standardization	Test-Budgeted Statistically Equivalent Signature (SES)	maxK = 2, alpha = 0.1, budget = 3 * nvars	Support Vector Machines (SVM) of type C-SVC	kernel = 'Polynomial Kernel', cost = 0.01, gamma = 0.001, degree = 2	AUC = 0.733	68692	Taxonomy
562	Mean Imputation, Mode Imputation, Constant Removal, Standardization	Test-Budgeted Statistically Equivalent Signature (SES)	maxK = 2, alpha = 0.1, budget = 3 * nvars	Classification Random Forest with Deviance splitting criterion	ntrees = 1000, minimum leaf size = 3	AUC = 0.817	69406	Taxonomy
563	Mean Imputation, Mode Imputation, Constant Removal, Standardization	LASSO	penalty = 1.25	Support Vector Machines (SVM) of type C-SVC	kernel = 'Polynomial Kernel', cost = 0.001, gamma = 1.0, degree = 2	AUC = 0.500	161944	Taxonomy
564	Mean Imputation, Mode Imputation, Constant Removal, Standardization	LASSO	penalty = 1.25	Classification Random Forest with Deviance splitting criterion	ntrees = 100, minimum leaf size = 1	AUC = 0.729	161938	Taxonomy
565	Mean Imputation, Mode Imputation, Constant Removal, Standardization	Epilogi	equivThresh = 0.01, stopping criterion = Independence Test, stopping threshold = 0.01	Classification Random Forest with Deviance splitting criterion	ntrees = 100, minimum leaf size = 1	AUC = 0.756	7630	Taxonomy
566	Mean Imputation, Mode Imputation, Constant Removal, Standardization	Test-Budgeted Statistically Equivalent Signature (SES)	maxK = 2, alpha = 0.1, budget = 3 * nvars	Classification Random Forest with Deviance splitting criterion	ntrees = 100, minimum leaf size = 3	AUC = 0.809	68734	Taxonomy
567	Mean Imputation, Mode Imputation, Constant Removal, Standardization	Test-Budgeted Statistically Equivalent Signature (SES)	maxK = 3, alpha = 0.01, budget = 3 * nvars	Classification Random Forest with Deviance splitting criterion	ntrees = 1000, minimum leaf size = 5	AUC = 0.612	168351	Taxonomy
568	Mean Imputation, Mode Imputation, Constant Removal, Standardization	LASSO	penalty = 0.25	Classification Random Forest with Deviance splitting criterion	ntrees = 1000, minimum leaf size = 1	AUC = 0.804	1140	Taxonomy
569	Mean Imputation, Mode Imputation, Constant Removal, Standardization	Epilogi	equivThresh = 0.01, stopping criterion = Independence Test, stopping threshold = 0.01	Ridge Logistic Regression	lambda = 100.0	AUC = 0.555	7667	Taxonomy
570	Mean Imputation, Mode Imputation, Constant Removal, Standardization	Test-Budgeted Statistically Equivalent Signature (SES)	maxK = 2, alpha = 0.01, budget = 3 * nvars	Classification Random Forest with Deviance splitting criterion	ntrees = 1000, minimum leaf size = 2	AUC = 0.814	12978	Taxonomy
571	Mean Imputation, Mode Imputation, Constant Removal, Standardization	Test-Budgeted Statistically Equivalent Signature (SES)	maxK = 3, alpha = 0.05, budget = 3 * nvars	Support Vector Machines (SVM) of type C-SVC	kernel = 'Gaussian Kernel', cost = 1.0, gamma = 10.0	AUC = 0.500	270644	Taxonomy
572	Mean Imputation, Mode Imputation, Constant Removal, Standardization	Test-Budgeted Statistically Equivalent Signature (SES)	maxK = 2, alpha = 0.05, budget = 3 * nvars	Classification Random Forest with Deviance splitting criterion	ntrees = 1000, minimum leaf size = 5	AUC = 0.810	14296	Taxonomy
573	Mean Imputation, Mode Imputation, Constant Removal, Standardization	LASSO	penalty = 1.0	Support Vector Machines (SVM) of type C-SVC	kernel = 'Polynomial Kernel', cost = 1.0, gamma = 0.1, degree = 2	AUC = 0.500	90	Taxonomy
574	Mean Imputation, Mode Imputation, Constant Removal, Standardization	Epilogi	equivThresh = 0.01, stopping criterion = Independence Test, stopping threshold = 0.01	Classification Random Forest with Deviance splitting criterion	ntrees = 100, minimum leaf size = 3	AUC = 0.752	7666	Taxonomy
575	Mean Imputation, Mode Imputation, Constant Removal, Standardization	Test-Budgeted Statistically Equivalent Signature (SES)	maxK = 3, alpha = 0.1, budget = 3 * nvars	Support Vector Machines (SVM) of type C-SVC	kernel = 'Polynomial Kernel', cost = 10.0, gamma = 10.0, degree = 2	AUC = 0.536	225748	Taxonomy
576	Mean Imputation, Mode Imputation, Constant Removal, Standardization	Epilogi	equivThresh = 0.01, stopping criterion = Independence Test, stopping threshold = 0.05	Classification Random Forest with Deviance splitting criterion	ntrees = 1000, minimum leaf size = 2	AUC = 0.766	62779	Taxonomy
577	Mean Imputation, Mode Imputation, Constant Removal, Standardization	Test-Budgeted Statistically Equivalent Signature (SES)	maxK = 2, alpha = 0.1, budget = 3 * nvars	Classification Random Forest with Deviance splitting criterion	ntrees = 100, minimum leaf size = 4	AUC = 0.807	68808	Taxonomy
578	Mean Imputation, Mode Imputation, Constant Removal, Standardization	Epilogi	equivThresh = 0.01, stopping criterion = Independence Test, stopping threshold = 0.01	Support Vector Machines (SVM) of type C-SVC	kernel = 'Polynomial Kernel', cost = 1.0, gamma = 0.001, degree = 2	AUC = 0.500	7631	Taxonomy
579	Mean Imputation, Mode Imputation, Constant Removal, Standardization	LASSO	penalty = 1.5	Classification Random Forest with Deviance splitting criterion	ntrees = 1000, minimum leaf size = 3	AUC = 0.700	576	Taxonomy
580	IdentityFactory	FullSelector		Trivial model		AUC = 0.500	0	Taxonomy
581	Mean Imputation, Mode Imputation, Constant Removal, Standardization	LASSO	penalty = 0.25	Classification Decision Tree with Deviance splitting criterion	minimum leaf size = 3, alpha = 0.05	AUC = 0.704	97	Taxonomy
582	Mean Imputation, Mode Imputation, Constant Removal, Standardization	Test-Budgeted Statistically Equivalent Signature (SES)	maxK = 3, alpha = 0.01, budget = 3 * nvars	Support Vector Machines (SVM) of type C-SVC	kernel = 'Gaussian Kernel', cost = 0.001, gamma = 1.0	AUC = 0.500	168222	Taxonomy
583	Mean Imputation, Mode Imputation, Constant Removal, Standardization	Test-Budgeted Statistically Equivalent Signature (SES)	maxK = 2, alpha = 0.05, budget = 3 * nvars	Classification Random Forest with Deviance splitting criterion	ntrees = 100, minimum leaf size = 3	AUC = 0.819	11141	Taxonomy
584	Mean Imputation, Mode Imputation, Constant Removal, Standardization	LASSO	penalty = 0.25	Classification Random Forest with Deviance splitting criterion	ntrees = 1000, minimum leaf size = 4	AUC = 0.804	2033	Taxonomy
585	Mean Imputation, Mode Imputation, Constant Removal, Standardization	Epilogi	equivThresh = 0.01, stopping criterion = Independence Test, stopping threshold = 0.01	Support Vector Machines (SVM) of type C-SVC	kernel = 'Gaussian Kernel', cost = 1.0, gamma = 10.0	AUC = 0.500	7805	Taxonomy
586	Mean Imputation, Mode Imputation, Constant Removal, Standardization	Epilogi	equivThresh = 0.01, stopping criterion = Independence Test, stopping threshold = 0.01	Classification Random Forest with Deviance splitting criterion	ntrees = 1000, minimum leaf size = 1	AUC = 0.764	8208	Taxonomy
587	Mean Imputation, Mode Imputation, Constant Removal, Standardization	LASSO	penalty = 2.0	Support Vector Machines (SVM) of type C-SVC	kernel = 'Polynomial Kernel', cost = 10.0, gamma = 0.001, degree = 3	AUC = 0.500	56	Taxonomy
588	Mean Imputation, Mode Imputation, Constant Removal, Standardization	LASSO	penalty = 0.0	Support Vector Machines (SVM) of type C-SVC	kernel = 'Polynomial Kernel', cost = 10.0, gamma = 0.001, degree = 3	AUC = 0.500	141	Taxonomy
589	Mean Imputation, Mode Imputation, Constant Removal, Standardization	Test-Budgeted Statistically Equivalent Signature (SES)	maxK = 3, alpha = 0.01, budget = 3 * nvars	Classification Decision Tree with Deviance splitting criterion	minimum leaf size = 4, alpha = 0.1	AUC = 0.579	168165	Taxonomy
590	Mean Imputation, Mode Imputation, Constant Removal, Standardization	Test-Budgeted Statistically Equivalent Signature (SES)	maxK = 2, alpha = 0.05, budget = 3 * nvars	Classification Random Forest with Deviance splitting criterion	ntrees = 1000, minimum leaf size = 2	AUC = 0.814	13523	Taxonomy
591	Mean Imputation, Mode Imputation, Constant Removal, Standardization	LASSO	penalty = 0.25	Support Vector Machines (SVM) of type C-SVC	kernel = 'Polynomial Kernel', cost = 10.0, gamma = 1.0, degree = 2	AUC = 0.500	148	Taxonomy
592	Mean Imputation, Mode Imputation, Constant Removal, Standardization	Test-Budgeted Statistically Equivalent Signature (SES)	maxK = 3, alpha = 0.01, budget = 3 * nvars	Classification Random Forest with Deviance splitting criterion	ntrees = 1000, minimum leaf size = 2	AUC = 0.613	168383	Taxonomy
593	Mean Imputation, Mode Imputation, Constant Removal, Standardization	Test-Budgeted Statistically Equivalent Signature (SES)	maxK = 3, alpha = 0.01, budget = 3 * nvars	Support Vector Machines (SVM) of type C-SVC	kernel = 'Polynomial Kernel', cost = 0.001, gamma = 0.1, degree = 3	AUC = 0.500	168147	Taxonomy
594	Mean Imputation, Mode Imputation, Constant Removal, Standardization	Test-Budgeted Statistically Equivalent Signature (SES)	maxK = 2, alpha = 0.1, budget = 3 * nvars	Classification Decision Tree with Deviance splitting criterion	minimum leaf size = 5, alpha = 0.1	AUC = 0.712	68619	Taxonomy
595	Mean Imputation, Mode Imputation, Constant Removal, Standardization	LASSO	penalty = 1.5	Support Vector Machines (SVM) of type C-SVC	kernel = 'Gaussian Kernel', cost = 0.01, gamma = 0.001	AUC = 0.500	130	Taxonomy
596	Mean Imputation, Mode Imputation, Constant Removal, Standardization	Epilogi	equivThresh = 0.01, stopping criterion = Independence Test, stopping threshold = 0.001	Support Vector Machines (SVM) of type C-SVC	kernel = 'Gaussian Kernel', cost = 10.0, gamma = 0.01	AUC = 0.500	8801	Taxonomy
597	Mean Imputation, Mode Imputation, Constant Removal, Standardization	Test-Budgeted Statistically Equivalent Signature (SES)	maxK = 3, alpha = 0.1, budget = 3 * nvars	Ridge Logistic Regression	lambda = 1.0	AUC = 0.609	225680	Taxonomy
598	Mean Imputation, Mode Imputation, Constant Removal, Standardization	Test-Budgeted Statistically Equivalent Signature (SES)	maxK = 2, alpha = 0.1, budget = 3 * nvars	Support Vector Machines (SVM) of type C-SVC	kernel = 'Gaussian Kernel', cost = 0.001, gamma = 0.001	AUC = 0.500	68820	Taxonomy
599	Mean Imputation, Mode Imputation, Constant Removal, Standardization	Test-Budgeted Statistically Equivalent Signature (SES)	maxK = 2, alpha = 0.01, budget = 3 * nvars	Support Vector Machines (SVM) of type C-SVC	kernel = 'Polynomial Kernel', cost = 0.001, gamma = 0.001, degree = 3	AUC = 0.739	10654	Taxonomy
600	Mean Imputation, Mode Imputation, Constant Removal, Standardization	LASSO	penalty = 2.0	Ridge Logistic Regression	lambda = 1.0	AUC = 0.513	12	Taxonomy
601	Mean Imputation, Mode Imputation, Constant Removal, Standardization	LASSO	penalty = 0.0	Ridge Logistic Regression	lambda = 1.0	AUC = 0.666	63	Taxonomy
602	Mean Imputation, Mode Imputation, Constant Removal, Standardization	LASSO	penalty = 0.5	Ridge Logistic Regression	lambda = 0.001	AUC = 0.664	55	Taxonomy
603	Mean Imputation, Mode Imputation, Constant Removal, Standardization	Epilogi	equivThresh = 0.01, stopping criterion = Independence Test, stopping threshold = 0.05	Ridge Logistic Regression	lambda = 1.0E-4	AUC = 0.547	61531	Taxonomy
604	Mean Imputation, Mode Imputation, Constant Removal, Standardization	Test-Budgeted Statistically Equivalent Signature (SES)	maxK = 3, alpha = 0.05, budget = 3 * nvars	Support Vector Machines (SVM) of type C-SVC	kernel = 'Polynomial Kernel', cost = 0.01, gamma = 0.1, degree = 3	AUC = 0.500	270540	Taxonomy
605	Mean Imputation, Mode Imputation, Constant Removal, Standardization	Test-Budgeted Statistically Equivalent Signature (SES)	maxK = 2, alpha = 0.1, budget = 3 * nvars	Support Vector Machines (SVM) of type C-SVC	kernel = 'Polynomial Kernel', cost = 0.01, gamma = 0.1, degree = 2	AUC = 0.500	68705	Taxonomy
606	Mean Imputation, Mode Imputation, Constant Removal, Standardization	LASSO	penalty = 1.0	Support Vector Machines (SVM) of type C-SVC	kernel = 'Polynomial Kernel', cost = 0.01, gamma = 1.0, degree = 3	AUC = 0.500	80	Taxonomy
607	Mean Imputation, Mode Imputation, Constant Removal, Standardization	LASSO	penalty = 1.25	Support Vector Machines (SVM) of type C-SVC	kernel = 'Gaussian Kernel', cost = 1.0, gamma = 1.0	AUC = 0.500	162044	Taxonomy
608	Mean Imputation, Mode Imputation, Constant Removal, Standardization	LASSO	penalty = 0.25	Support Vector Machines (SVM) of type C-SVC	kernel = 'Gaussian Kernel', cost = 1.0, gamma = 0.1	AUC = 0.500	282	Taxonomy
609	Mean Imputation, Mode Imputation, Constant Removal, Standardization	LASSO	penalty = 0.25	Classification Decision Tree with Deviance splitting criterion	minimum leaf size = 5, alpha = 0.01	AUC = 0.754	85	Taxonomy
610	Mean Imputation, Mode Imputation, Constant Removal, Standardization	LASSO	penalty = 1.5	Classification Decision Tree with Deviance splitting criterion	minimum leaf size = 4, alpha = 0.05	AUC = 0.686	85	Taxonomy
611	Mean Imputation, Mode Imputation, Constant Removal, Standardization	LASSO	penalty = 1.5	Classification Random Forest with Deviance splitting criterion	ntrees = 100, minimum leaf size = 3	AUC = 0.710	46	Taxonomy
612	Mean Imputation, Mode Imputation, Constant Removal, Standardization	LASSO	penalty = 2.0	Classification Random Forest with Deviance splitting criterion	ntrees = 100, minimum leaf size = 2	AUC = 0.682	21	Taxonomy
613	Mean Imputation, Mode Imputation, Constant Removal, Standardization	LASSO	penalty = 0.0	Classification Random Forest with Deviance splitting criterion	ntrees = 100, minimum leaf size = 2	AUC = 0.802	89	Taxonomy
614	Mean Imputation, Mode Imputation, Constant Removal, Standardization	Test-Budgeted Statistically Equivalent Signature (SES)	maxK = 2, alpha = 0.1, budget = 3 * nvars	Classification Random Forest with Deviance splitting criterion	ntrees = 1000, minimum leaf size = 3	AUC = 0.814	70848	Taxonomy
615	Mean Imputation, Mode Imputation, Constant Removal, Standardization	Test-Budgeted Statistically Equivalent Signature (SES)	maxK = 3, alpha = 0.01, budget = 3 * nvars	Support Vector Machines (SVM) of type C-SVC	kernel = 'Polynomial Kernel', cost = 10.0, gamma = 0.1, degree = 3	AUC = 0.505	168140	Taxonomy
616	Mean Imputation, Mode Imputation, Constant Removal, Standardization	Epilogi	equivThresh = 0.01, stopping criterion = Independence Test, stopping threshold = 0.05	Classification Random Forest with Deviance splitting criterion	ntrees = 100, minimum leaf size = 5	AUC = 0.763	61617	Taxonomy
617	Mean Imputation, Mode Imputation, Constant Removal, Standardization	Test-Budgeted Statistically Equivalent Signature (SES)	maxK = 3, alpha = 0.1, budget = 3 * nvars	Classification Decision Tree with Deviance splitting criterion	minimum leaf size = 1, alpha = 0.05	AUC = 0.652	225742	Taxonomy
618	Mean Imputation, Mode Imputation, Constant Removal, Standardization	LASSO	penalty = 2.0	Classification Random Forest with Deviance splitting criterion	ntrees = 100, minimum leaf size = 4	AUC = 0.671	37	Taxonomy
619	Mean Imputation, Mode Imputation, Constant Removal, Standardization	LASSO	penalty = 0.0	Classification Random Forest with Deviance splitting criterion	ntrees = 100, minimum leaf size = 4	AUC = 0.803	271	Taxonomy
620	Mean Imputation, Mode Imputation, Constant Removal, Standardization	LASSO	penalty = 1.0	Classification Decision Tree with Deviance splitting criterion	minimum leaf size = 1, alpha = 0.01	AUC = 0.721	105	Taxonomy
621	Mean Imputation, Mode Imputation, Constant Removal, Standardization	LASSO	penalty = 0.25	Classification Random Forest with Deviance splitting criterion	ntrees = 1000, minimum leaf size = 1	AUC = 0.804	2705	Taxonomy
622	Mean Imputation, Mode Imputation, Constant Removal, Standardization	Test-Budgeted Statistically Equivalent Signature (SES)	maxK = 2, alpha = 0.01, budget = 3 * nvars	Support Vector Machines (SVM) of type C-SVC	kernel = 'Polynomial Kernel', cost = 1.0, gamma = 1.0, degree = 2	AUC = 0.500	10665	Taxonomy
623	Mean Imputation, Mode Imputation, Constant Removal, Standardization	LASSO	penalty = 2.0	Classification Random Forest with Deviance splitting criterion	ntrees = 1000, minimum leaf size = 3	AUC = 0.680	200	Taxonomy
624	Mean Imputation, Mode Imputation, Constant Removal, Standardization	LASSO	penalty = 0.0	Classification Random Forest with Deviance splitting criterion	ntrees = 1000, minimum leaf size = 3	AUC = 0.804	936	Taxonomy
625	Mean Imputation, Mode Imputation, Constant Removal, Standardization	LASSO	penalty = 0.25	Support Vector Machines (SVM) of type C-SVC	kernel = 'Polynomial Kernel', cost = 0.1, gamma = 1.0, degree = 2	AUC = 0.500	134	Taxonomy
626	Mean Imputation, Mode Imputation, Constant Removal, Standardization	Test-Budgeted Statistically Equivalent Signature (SES)	maxK = 3, alpha = 0.05, budget = 3 * nvars	Support Vector Machines (SVM) of type C-SVC	kernel = 'Gaussian Kernel', cost = 0.01, gamma = 10.0	AUC = 0.500	270648	Taxonomy
627	Mean Imputation, Mode Imputation, Constant Removal, Standardization	LASSO	penalty = 2.0	Support Vector Machines (SVM) of type C-SVC	kernel = 'Gaussian Kernel', cost = 0.001, gamma = 0.001	AUC = 0.500	152	Taxonomy
628	Mean Imputation, Mode Imputation, Constant Removal, Standardization	LASSO	penalty = 0.0	Support Vector Machines (SVM) of type C-SVC	kernel = 'Gaussian Kernel', cost = 0.001, gamma = 0.001	AUC = 0.500	240	Taxonomy
629	Mean Imputation, Mode Imputation, Constant Removal, Standardization	LASSO	penalty = 1.0	Classification Random Forest with Deviance splitting criterion	ntrees = 1000, minimum leaf size = 1	AUC = 0.744	562	Taxonomy
630	Mean Imputation, Mode Imputation, Constant Removal, Standardization	Test-Budgeted Statistically Equivalent Signature (SES)	maxK = 3, alpha = 0.05, budget = 3 * nvars	Classification Random Forest with Deviance splitting criterion	ntrees = 1000, minimum leaf size = 4	AUC = 0.563	270577	Taxonomy
631	Mean Imputation, Mode Imputation, Constant Removal, Standardization	LASSO	penalty = 0.25	Classification Random Forest with Deviance splitting criterion	ntrees = 100, minimum leaf size = 5	AUC = 0.799	233	Taxonomy
632	Mean Imputation, Mode Imputation, Constant Removal, Standardization	Test-Budgeted Statistically Equivalent Signature (SES)	maxK = 3, alpha = 0.01, budget = 3 * nvars	Support Vector Machines (SVM) of type C-SVC	kernel = 'Polynomial Kernel', cost = 0.1, gamma = 0.1, degree = 3	AUC = 0.562	168125	Taxonomy
633	Mean Imputation, Mode Imputation, Constant Removal, Standardization	LASSO	penalty = 0.5	Support Vector Machines (SVM) of type C-SVC	kernel = 'Polynomial Kernel', cost = 0.1, gamma = 0.01, degree = 2	AUC = 0.713	146	Taxonomy
634	Mean Imputation, Mode Imputation, Constant Removal, Standardization	Test-Budgeted Statistically Equivalent Signature (SES)	maxK = 3, alpha = 0.1, budget = 3 * nvars	Classification Decision Tree with Deviance splitting criterion	minimum leaf size = 3, alpha = 0.01	AUC = 0.718	225721	Taxonomy
635	Mean Imputation, Mode Imputation, Constant Removal, Standardization	Test-Budgeted Statistically Equivalent Signature (SES)	maxK = 2, alpha = 0.01, budget = 3 * nvars	Classification Random Forest with Deviance splitting criterion	ntrees = 1000, minimum leaf size = 1	AUC = 0.815	13033	Taxonomy
636	Mean Imputation, Mode Imputation, Constant Removal, Standardization	Epilogi	equivThresh = 0.01, stopping criterion = Independence Test, stopping threshold = 0.001	Support Vector Machines (SVM) of type C-SVC	kernel = 'Polynomial Kernel', cost = 0.1, gamma = 10.0, degree = 3	AUC = 0.500	8684	Taxonomy
637	Mean Imputation, Mode Imputation, Constant Removal, Standardization	LASSO	penalty = 1.0	Classification Random Forest with Deviance splitting criterion	ntrees = 1000, minimum leaf size = 5	AUC = 0.742	864	Taxonomy
638	Mean Imputation, Mode Imputation, Constant Removal, Standardization	LASSO	penalty = 1.25	Classification Random Forest with Deviance splitting criterion	ntrees = 1000, minimum leaf size = 4	AUC = 0.734	162532	Taxonomy
639	Mean Imputation, Mode Imputation, Constant Removal, Standardization	Epilogi	equivThresh = 0.01, stopping criterion = Independence Test, stopping threshold = 0.001	Support Vector Machines (SVM) of type C-SVC	kernel = 'Polynomial Kernel', cost = 0.01, gamma = 0.01, degree = 2	AUC = 0.538	8694	Taxonomy
640	Mean Imputation, Mode Imputation, Constant Removal, Standardization	LASSO	penalty = 2.0	Classification Decision Tree with Deviance splitting criterion	minimum leaf size = 5, alpha = 0.1	AUC = 0.663	58	Taxonomy
641	Mean Imputation, Mode Imputation, Constant Removal, Standardization	LASSO	penalty = 0.0	Classification Decision Tree with Deviance splitting criterion	minimum leaf size = 5, alpha = 0.1	AUC = 0.693	86	Taxonomy
642	Mean Imputation, Mode Imputation, Constant Removal, Standardization	LASSO	penalty = 1.0	Support Vector Machines (SVM) of type C-SVC	kernel = 'Gaussian Kernel', cost = 0.1, gamma = 10.0	AUC = 0.500	174	Taxonomy
643	Mean Imputation, Mode Imputation, Constant Removal, Standardization	LASSO	penalty = 1.0	Classification Random Forest with Deviance splitting criterion	ntrees = 100, minimum leaf size = 1	AUC = 0.738	66	Taxonomy
644	Mean Imputation, Mode Imputation, Constant Removal, Standardization	Test-Budgeted Statistically Equivalent Signature (SES)	maxK = 3, alpha = 0.1, budget = 3 * nvars	Support Vector Machines (SVM) of type C-SVC	kernel = 'Polynomial Kernel', cost = 0.1, gamma = 1.0, degree = 3	AUC = 0.565	225779	Taxonomy
645	Mean Imputation, Mode Imputation, Constant Removal, Standardization	Epilogi	equivThresh = 0.01, stopping criterion = Independence Test, stopping threshold = 0.001	Support Vector Machines (SVM) of type C-SVC	kernel = 'Gaussian Kernel', cost = 0.001, gamma = 10.0	AUC = 0.500	8822	Taxonomy
646	Mean Imputation, Mode Imputation, Constant Removal, Standardization	LASSO	penalty = 1.5	Support Vector Machines (SVM) of type C-SVC	kernel = 'Polynomial Kernel', cost = 0.001, gamma = 1.0, degree = 2	AUC = 0.500	80	Taxonomy
647	Mean Imputation, Mode Imputation, Constant Removal, Standardization	LASSO	penalty = 2.0	Classification Random Forest with Deviance splitting criterion	ntrees = 100, minimum leaf size = 5	AUC = 0.681	18	Taxonomy
648	Mean Imputation, Mode Imputation, Constant Removal, Standardization	Test-Budgeted Statistically Equivalent Signature (SES)	maxK = 2, alpha = 0.01, budget = 3 * nvars	Classification Decision Tree with Deviance splitting criterion	minimum leaf size = 5, alpha = 0.01	AUC = 0.739	10572	Taxonomy
649	Mean Imputation, Mode Imputation, Constant Removal, Standardization	LASSO	penalty = 0.0	Classification Random Forest with Deviance splitting criterion	ntrees = 100, minimum leaf size = 5	AUC = 0.804	84	Taxonomy
650	Mean Imputation, Mode Imputation, Constant Removal, Standardization	Test-Budgeted Statistically Equivalent Signature (SES)	maxK = 2, alpha = 0.01, budget = 3 * nvars	Classification Random Forest with Deviance splitting criterion	ntrees = 1000, minimum leaf size = 4	AUC = 0.813	12596	Taxonomy
651	Mean Imputation, Mode Imputation, Constant Removal, Standardization	LASSO	penalty = 0.5	Support Vector Machines (SVM) of type C-SVC	kernel = 'Gaussian Kernel', cost = 0.001, gamma = 0.01	AUC = 0.500	285	Taxonomy
652	Mean Imputation, Mode Imputation, Constant Removal, Standardization	Test-Budgeted Statistically Equivalent Signature (SES)	maxK = 3, alpha = 0.01, budget = 3 * nvars	Support Vector Machines (SVM) of type C-SVC	kernel = 'Gaussian Kernel', cost = 0.01, gamma = 0.01	AUC = 0.543	168220	Taxonomy
653	Mean Imputation, Mode Imputation, Constant Removal, Standardization	Test-Budgeted Statistically Equivalent Signature (SES)	maxK = 2, alpha = 0.05, budget = 3 * nvars	Classification Random Forest with Deviance splitting criterion	ntrees = 1000, minimum leaf size = 2	AUC = 0.814	13377	Taxonomy
654	Mean Imputation, Mode Imputation, Constant Removal, Standardization	Test-Budgeted Statistically Equivalent Signature (SES)	maxK = 2, alpha = 0.1, budget = 3 * nvars	Classification Random Forest with Deviance splitting criterion	ntrees = 1000, minimum leaf size = 1	AUC = 0.817	70620	Taxonomy
655	Mean Imputation, Mode Imputation, Constant Removal, Standardization	Test-Budgeted Statistically Equivalent Signature (SES)	maxK = 3, alpha = 0.1, budget = 3 * nvars	Support Vector Machines (SVM) of type C-SVC	kernel = 'Polynomial Kernel', cost = 0.001, gamma = 0.1, degree = 3	AUC = 0.691	225758	Taxonomy
656	Mean Imputation, Mode Imputation, Constant Removal, Standardization	Test-Budgeted Statistically Equivalent Signature (SES)	maxK = 2, alpha = 0.05, budget = 3 * nvars	Support Vector Machines (SVM) of type C-SVC	kernel = 'Gaussian Kernel', cost = 0.01, gamma = 0.01	AUC = 0.500	11425	Taxonomy
657	Mean Imputation, Mode Imputation, Constant Removal, Standardization	LASSO	penalty = 0.25	Classification Random Forest with Deviance splitting criterion	ntrees = 100, minimum leaf size = 3	AUC = 0.801	276	Taxonomy
658	Mean Imputation, Mode Imputation, Constant Removal, Standardization	Test-Budgeted Statistically Equivalent Signature (SES)	maxK = 2, alpha = 0.05, budget = 3 * nvars	Support Vector Machines (SVM) of type C-SVC	kernel = 'Polynomial Kernel', cost = 10.0, gamma = 1.0, degree = 3	AUC = 0.500	11245	Taxonomy
659	Mean Imputation, Mode Imputation, Constant Removal, Standardization	Test-Budgeted Statistically Equivalent Signature (SES)	maxK = 2, alpha = 0.01, budget = 3 * nvars	Classification Random Forest with Deviance splitting criterion	ntrees = 1000, minimum leaf size = 4	AUC = 0.811	13693	Taxonomy
660	Mean Imputation, Mode Imputation, Constant Removal, Standardization	LASSO	penalty = 2.0	Support Vector Machines (SVM) of type C-SVC	kernel = 'Polynomial Kernel', cost = 0.01, gamma = 0.001, degree = 3	AUC = 0.500	69	Taxonomy
661	Mean Imputation, Mode Imputation, Constant Removal, Standardization	LASSO	penalty = 0.0	Support Vector Machines (SVM) of type C-SVC	kernel = 'Polynomial Kernel', cost = 0.01, gamma = 0.001, degree = 3	AUC = 0.697	167	Taxonomy
662	Mean Imputation, Mode Imputation, Constant Removal, Standardization	Test-Budgeted Statistically Equivalent Signature (SES)	maxK = 3, alpha = 0.01, budget = 3 * nvars	Classification Random Forest with Deviance splitting criterion	ntrees = 1000, minimum leaf size = 3	AUC = 0.615	168377	Taxonomy
663	Mean Imputation, Mode Imputation, Constant Removal, Standardization	Epilogi	equivThresh = 0.01, stopping criterion = Independence Test, stopping threshold = 0.01	Support Vector Machines (SVM) of type C-SVC	kernel = 'Polynomial Kernel', cost = 0.01, gamma = 10.0, degree = 2	AUC = 0.500	7609	Taxonomy
664	Mean Imputation, Mode Imputation, Constant Removal, Standardization	Test-Budgeted Statistically Equivalent Signature (SES)	maxK = 3, alpha = 0.01, budget = 3 * nvars	Classification Random Forest with Deviance splitting criterion	ntrees = 1000, minimum leaf size = 2	AUC = 0.606	168860	Taxonomy
665	Mean Imputation, Mode Imputation, Constant Removal, Standardization	LASSO	penalty = 1.5	Classification Random Forest with Deviance splitting criterion	ntrees = 100, minimum leaf size = 2	AUC = 0.706	44	Taxonomy
666	Mean Imputation, Mode Imputation, Constant Removal, Standardization	LASSO	penalty = 0.25	Classification Random Forest with Deviance splitting criterion	ntrees = 100, minimum leaf size = 3	AUC = 0.803	151	Taxonomy
667	Mean Imputation, Mode Imputation, Constant Removal, Standardization	LASSO	penalty = 1.5	Classification Random Forest with Deviance splitting criterion	ntrees = 1000, minimum leaf size = 3	AUC = 0.710	448	Taxonomy
668	Mean Imputation, Mode Imputation, Constant Removal, Standardization	Test-Budgeted Statistically Equivalent Signature (SES)	maxK = 3, alpha = 0.01, budget = 3 * nvars	Ridge Logistic Regression	lambda = 1.0E-4	AUC = 0.469	168053	Taxonomy
669	Mean Imputation, Mode Imputation, Constant Removal, Standardization	LASSO	penalty = 2.0	Support Vector Machines (SVM) of type C-SVC	kernel = 'Polynomial Kernel', cost = 0.01, gamma = 0.01, degree = 2	AUC = 0.500	69	Taxonomy
670	Mean Imputation, Mode Imputation, Constant Removal, Standardization	LASSO	penalty = 2.0	Classification Random Forest with Deviance splitting criterion	ntrees = 1000, minimum leaf size = 3	AUC = 0.675	243	Taxonomy
671	Mean Imputation, Mode Imputation, Constant Removal, Standardization	LASSO	penalty = 0.0	Support Vector Machines (SVM) of type C-SVC	kernel = 'Polynomial Kernel', cost = 0.01, gamma = 0.01, degree = 2	AUC = 0.500	145	Taxonomy
672	Mean Imputation, Mode Imputation, Constant Removal, Standardization	LASSO	penalty = 0.0	Classification Random Forest with Deviance splitting criterion	ntrees = 1000, minimum leaf size = 3	AUC = 0.804	2218	Taxonomy
673	Mean Imputation, Mode Imputation, Constant Removal, Standardization	Test-Budgeted Statistically Equivalent Signature (SES)	maxK = 2, alpha = 0.01, budget = 3 * nvars	Classification Random Forest with Deviance splitting criterion	ntrees = 1000, minimum leaf size = 4	AUC = 0.812	13192	Taxonomy
674	Mean Imputation, Mode Imputation, Constant Removal, Standardization	Test-Budgeted Statistically Equivalent Signature (SES)	maxK = 3, alpha = 0.01, budget = 3 * nvars	Support Vector Machines (SVM) of type C-SVC	kernel = 'Gaussian Kernel', cost = 0.01, gamma = 10.0	AUC = 0.500	168240	Taxonomy
675	Mean Imputation, Mode Imputation, Constant Removal, Standardization	Epilogi	equivThresh = 0.01, stopping criterion = Independence Test, stopping threshold = 0.05	Support Vector Machines (SVM) of type C-SVC	kernel = 'Gaussian Kernel', cost = 0.001, gamma = 1.0	AUC = 0.500	61758	Taxonomy
676	Mean Imputation, Mode Imputation, Constant Removal, Standardization	Test-Budgeted Statistically Equivalent Signature (SES)	maxK = 2, alpha = 0.05, budget = 3 * nvars	Classification Random Forest with Deviance splitting criterion	ntrees = 100, minimum leaf size = 1	AUC = 0.809	11320	Taxonomy
677	Mean Imputation, Mode Imputation, Constant Removal, Standardization	Epilogi	equivThresh = 0.01, stopping criterion = Independence Test, stopping threshold = 0.05	Classification Random Forest with Deviance splitting criterion	ntrees = 1000, minimum leaf size = 5	AUC = 0.765	62161	Taxonomy
678	Mean Imputation, Mode Imputation, Constant Removal, Standardization	Test-Budgeted Statistically Equivalent Signature (SES)	maxK = 3, alpha = 0.01, budget = 3 * nvars	Ridge Logistic Regression	lambda = 100.0	AUC = 0.450	168134	Taxonomy
679	Mean Imputation, Mode Imputation, Constant Removal, Standardization	Test-Budgeted Statistically Equivalent Signature (SES)	maxK = 3, alpha = 0.05, budget = 3 * nvars	Support Vector Machines (SVM) of type C-SVC	kernel = 'Polynomial Kernel', cost = 1.0, gamma = 10.0, degree = 2	AUC = 0.500	270550	Taxonomy
680	Mean Imputation, Mode Imputation, Constant Removal, Standardization	Epilogi	equivThresh = 0.01, stopping criterion = Independence Test, stopping threshold = 0.05	Support Vector Machines (SVM) of type C-SVC	kernel = 'Gaussian Kernel', cost = 1.0, gamma = 0.1	AUC = 0.627	61803	Taxonomy
681	Mean Imputation, Mode Imputation, Constant Removal, Standardization	Test-Budgeted Statistically Equivalent Signature (SES)	maxK = 3, alpha = 0.01, budget = 3 * nvars	Classification Random Forest with Deviance splitting criterion	ntrees = 1000, minimum leaf size = 5	AUC = 0.601	168774	Taxonomy
682	Mean Imputation, Mode Imputation, Constant Removal, Standardization	LASSO	penalty = 0.5	Ridge Logistic Regression	lambda = 0.01	AUC = 0.663	49	Taxonomy
683	Mean Imputation, Mode Imputation, Constant Removal, Standardization	Epilogi	equivThresh = 0.01, stopping criterion = Independence Test, stopping threshold = 0.01	Classification Random Forest with Deviance splitting criterion	ntrees = 1000, minimum leaf size = 1	AUC = 0.763	7924	Taxonomy
684	Mean Imputation, Mode Imputation, Constant Removal, Standardization	Test-Budgeted Statistically Equivalent Signature (SES)	maxK = 3, alpha = 0.01, budget = 3 * nvars	Support Vector Machines (SVM) of type C-SVC	kernel = 'Polynomial Kernel', cost = 10.0, gamma = 10.0, degree = 2	AUC = 0.500	168136	Taxonomy
685	Mean Imputation, Mode Imputation, Constant Removal, Standardization	Test-Budgeted Statistically Equivalent Signature (SES)	maxK = 3, alpha = 0.1, budget = 3 * nvars	Classification Random Forest with Deviance splitting criterion	ntrees = 1000, minimum leaf size = 2	AUC = 0.778	227239	Taxonomy
686	Mean Imputation, Mode Imputation, Constant Removal, Standardization	LASSO	penalty = 0.5	Classification Random Forest with Deviance splitting criterion	ntrees = 1000, minimum leaf size = 2	AUC = 0.801	2683	Taxonomy
687	Mean Imputation, Mode Imputation, Constant Removal, Standardization	Epilogi	equivThresh = 0.01, stopping criterion = Independence Test, stopping threshold = 0.001	Classification Random Forest with Deviance splitting criterion	ntrees = 1000, minimum leaf size = 1	AUC = 0.721	9066	Taxonomy
688	Mean Imputation, Mode Imputation, Constant Removal, Standardization	LASSO	penalty = 2.0	Support Vector Machines (SVM) of type C-SVC	kernel = 'Polynomial Kernel', cost = 0.01, gamma = 10.0, degree = 2	AUC = 0.500	67	Taxonomy
689	Mean Imputation, Mode Imputation, Constant Removal, Standardization	LASSO	penalty = 0.0	Support Vector Machines (SVM) of type C-SVC	kernel = 'Polynomial Kernel', cost = 0.01, gamma = 10.0, degree = 2	AUC = 0.500	125	Taxonomy
690	Mean Imputation, Mode Imputation, Constant Removal, Standardization	LASSO	penalty = 0.25	Support Vector Machines (SVM) of type C-SVC	kernel = 'Gaussian Kernel', cost = 1.0, gamma = 10.0	AUC = 0.500	292	Taxonomy
691	Mean Imputation, Mode Imputation, Constant Removal, Standardization	Epilogi	equivThresh = 0.01, stopping criterion = Independence Test, stopping threshold = 0.01	Classification Random Forest with Deviance splitting criterion	ntrees = 1000, minimum leaf size = 1	AUC = 0.752	9397	Taxonomy
692	Mean Imputation, Mode Imputation, Constant Removal, Standardization	LASSO	penalty = 2.0	Classification Random Forest with Deviance splitting criterion	ntrees = 1000, minimum leaf size = 1	AUC = 0.667	426	Taxonomy
693	Mean Imputation, Mode Imputation, Constant Removal, Standardization	LASSO	penalty = 0.0	Classification Random Forest with Deviance splitting criterion	ntrees = 1000, minimum leaf size = 1	AUC = 0.803	2948	Taxonomy
694	Mean Imputation, Mode Imputation, Constant Removal, Standardization	Test-Budgeted Statistically Equivalent Signature (SES)	maxK = 2, alpha = 0.01, budget = 3 * nvars	Classification Decision Tree with Deviance splitting criterion	minimum leaf size = 1, alpha = 0.05	AUC = 0.661	10593	Taxonomy
695	Mean Imputation, Mode Imputation, Constant Removal, Standardization	LASSO	penalty = 1.25	Classification Random Forest with Deviance splitting criterion	ntrees = 1000, minimum leaf size = 5	AUC = 0.741	162270	Taxonomy
696	Mean Imputation, Mode Imputation, Constant Removal, Standardization	Epilogi	equivThresh = 0.01, stopping criterion = Independence Test, stopping threshold = 0.05	Classification Random Forest with Deviance splitting criterion	ntrees = 100, minimum leaf size = 1	AUC = 0.758	61679	Taxonomy
697	Mean Imputation, Mode Imputation, Constant Removal, Standardization	Test-Budgeted Statistically Equivalent Signature (SES)	maxK = 3, alpha = 0.1, budget = 3 * nvars	Support Vector Machines (SVM) of type C-SVC	kernel = 'Polynomial Kernel', cost = 0.1, gamma = 0.01, degree = 2	AUC = 0.686	225772	Taxonomy
698	Mean Imputation, Mode Imputation, Constant Removal, Standardization	Epilogi	equivThresh = 0.01, stopping criterion = Independence Test, stopping threshold = 0.01	Classification Random Forest with Deviance splitting criterion	ntrees = 1000, minimum leaf size = 3	AUC = 0.759	8749	Taxonomy
699	Mean Imputation, Mode Imputation, Constant Removal, Standardization	Test-Budgeted Statistically Equivalent Signature (SES)	maxK = 2, alpha = 0.01, budget = 3 * nvars	Support Vector Machines (SVM) of type C-SVC	kernel = 'Polynomial Kernel', cost = 0.1, gamma = 0.01, degree = 2	AUC = 0.712	10666	Taxonomy
700	Mean Imputation, Mode Imputation, Constant Removal, Standardization	Epilogi	equivThresh = 0.01, stopping criterion = Independence Test, stopping threshold = 0.01	Classification Random Forest with Deviance splitting criterion	ntrees = 100, minimum leaf size = 5	AUC = 0.756	7532	Taxonomy
701	Mean Imputation, Mode Imputation, Constant Removal, Standardization	Test-Budgeted Statistically Equivalent Signature (SES)	maxK = 3, alpha = 0.01, budget = 3 * nvars	Support Vector Machines (SVM) of type C-SVC	kernel = 'Polynomial Kernel', cost = 1.0, gamma = 10.0, degree = 2	AUC = 0.500	168142	Taxonomy
702	Mean Imputation, Mode Imputation, Constant Removal, Standardization	Epilogi	equivThresh = 0.01, stopping criterion = Independence Test, stopping threshold = 0.01	Support Vector Machines (SVM) of type C-SVC	kernel = 'Polynomial Kernel', cost = 0.01, gamma = 0.001, degree = 3	AUC = 0.642	7629	Taxonomy
703	Mean Imputation, Mode Imputation, Constant Removal, Standardization	Test-Budgeted Statistically Equivalent Signature (SES)	maxK = 3, alpha = 0.1, budget = 3 * nvars	Classification Random Forest with Deviance splitting criterion	ntrees = 100, minimum leaf size = 4	AUC = 0.774	225822	Taxonomy
704	Mean Imputation, Mode Imputation, Constant Removal, Standardization	Test-Budgeted Statistically Equivalent Signature (SES)	maxK = 3, alpha = 0.1, budget = 3 * nvars	Classification Random Forest with Deviance splitting criterion	ntrees = 1000, minimum leaf size = 4	AUC = 0.773	227531	Taxonomy
705	Mean Imputation, Mode Imputation, Constant Removal, Standardization	Test-Budgeted Statistically Equivalent Signature (SES)	maxK = 2, alpha = 0.01, budget = 3 * nvars	Classification Decision Tree with Deviance splitting criterion	minimum leaf size = 1, alpha = 0.01	AUC = 0.718	10596	Taxonomy
706	Mean Imputation, Mode Imputation, Constant Removal, Standardization	Test-Budgeted Statistically Equivalent Signature (SES)	maxK = 2, alpha = 0.01, budget = 3 * nvars	Classification Random Forest with Deviance splitting criterion	ntrees = 1000, minimum leaf size = 3	AUC = 0.813	13445	Taxonomy
707	Mean Imputation, Mode Imputation, Constant Removal, Standardization	Epilogi	equivThresh = 0.01, stopping criterion = Independence Test, stopping threshold = 0.001	Support Vector Machines (SVM) of type C-SVC	kernel = 'Polynomial Kernel', cost = 0.01, gamma = 10.0, degree = 2	AUC = 0.611	8681	Taxonomy
708	Mean Imputation, Mode Imputation, Constant Removal, Standardization	Epilogi	equivThresh = 0.01, stopping criterion = Independence Test, stopping threshold = 0.05	Classification Random Forest with Deviance splitting criterion	ntrees = 100, minimum leaf size = 5	AUC = 0.762	61601	Taxonomy
709	Mean Imputation, Mode Imputation, Constant Removal, Standardization	LASSO	penalty = 1.25	Support Vector Machines (SVM) of type C-SVC	kernel = 'Gaussian Kernel', cost = 0.001, gamma = 1.0	AUC = 0.500	162052	Taxonomy
710	Mean Imputation, Mode Imputation, Constant Removal, Standardization	LASSO	penalty = 1.25	Classification Random Forest with Deviance splitting criterion	ntrees = 100, minimum leaf size = 1	AUC = 0.722	161964	Taxonomy
711	Mean Imputation, Mode Imputation, Constant Removal, Standardization	Test-Budgeted Statistically Equivalent Signature (SES)	maxK = 2, alpha = 0.05, budget = 3 * nvars	Support Vector Machines (SVM) of type C-SVC	kernel = 'Polynomial Kernel', cost = 10.0, gamma = 0.01, degree = 2	AUC = 0.681	11243	Taxonomy
712	Mean Imputation, Mode Imputation, Constant Removal, Standardization	Test-Budgeted Statistically Equivalent Signature (SES)	maxK = 2, alpha = 0.05, budget = 3 * nvars	Classification Random Forest with Deviance splitting criterion	ntrees = 1000, minimum leaf size = 3	AUC = 0.813	14289	Taxonomy
713	Mean Imputation, Mode Imputation, Constant Removal, Standardization	Test-Budgeted Statistically Equivalent Signature (SES)	maxK = 3, alpha = 0.01, budget = 3 * nvars	Support Vector Machines (SVM) of type C-SVC	kernel = 'Polynomial Kernel', cost = 10.0, gamma = 0.01, degree = 2	AUC = 0.500	168134	Taxonomy
714	Mean Imputation, Mode Imputation, Constant Removal, Standardization	Test-Budgeted Statistically Equivalent Signature (SES)	maxK = 2, alpha = 0.01, budget = 3 * nvars	Classification Random Forest with Deviance splitting criterion	ntrees = 1000, minimum leaf size = 2	AUC = 0.814	12475	Taxonomy
715	Mean Imputation, Mode Imputation, Constant Removal, Standardization	LASSO	penalty = 1.25	Classification Random Forest with Deviance splitting criterion	ntrees = 1000, minimum leaf size = 1	AUC = 0.736	162340	Taxonomy
716	Mean Imputation, Mode Imputation, Constant Removal, Standardization	Epilogi	equivThresh = 0.01, stopping criterion = Independence Test, stopping threshold = 0.05	Support Vector Machines (SVM) of type C-SVC	kernel = 'Polynomial Kernel', cost = 10.0, gamma = 0.1, degree = 3	AUC = 0.500	61667	Taxonomy
717	Mean Imputation, Mode Imputation, Constant Removal, Standardization	Test-Budgeted Statistically Equivalent Signature (SES)	maxK = 3, alpha = 0.01, budget = 3 * nvars	Classification Random Forest with Deviance splitting criterion	ntrees = 1000, minimum leaf size = 4	AUC = 0.602	168850	Taxonomy
718	Mean Imputation, Mode Imputation, Constant Removal, Standardization	Epilogi	equivThresh = 0.01, stopping criterion = Independence Test, stopping threshold = 0.05	Support Vector Machines (SVM) of type C-SVC	kernel = 'Polynomial Kernel', cost = 1.0, gamma = 0.001, degree = 3	AUC = 0.500	61654	Taxonomy
719	Mean Imputation, Mode Imputation, Constant Removal, Standardization	Epilogi	equivThresh = 0.01, stopping criterion = Independence Test, stopping threshold = 0.001	Classification Decision Tree with Deviance splitting criterion	minimum leaf size = 4, alpha = 0.1	AUC = 0.687	8727	Taxonomy
720	Mean Imputation, Mode Imputation, Constant Removal, Standardization	Test-Budgeted Statistically Equivalent Signature (SES)	maxK = 2, alpha = 0.05, budget = 3 * nvars	Support Vector Machines (SVM) of type C-SVC	kernel = 'Polynomial Kernel', cost = 1.0, gamma = 0.01, degree = 3	AUC = 0.500	11252	Taxonomy
721	Mean Imputation, Mode Imputation, Constant Removal, Standardization	Test-Budgeted Statistically Equivalent Signature (SES)	maxK = 2, alpha = 0.05, budget = 3 * nvars	Ridge Logistic Regression	lambda = 100.0	AUC = 0.556	11300	Taxonomy
722	Mean Imputation, Mode Imputation, Constant Removal, Standardization	Epilogi	equivThresh = 0.01, stopping criterion = Independence Test, stopping threshold = 0.001	Classification Random Forest with Deviance splitting criterion	ntrees = 100, minimum leaf size = 2	AUC = 0.707	8692	Taxonomy
723	Mean Imputation, Mode Imputation, Constant Removal, Standardization	Test-Budgeted Statistically Equivalent Signature (SES)	maxK = 3, alpha = 0.1, budget = 3 * nvars	Classification Random Forest with Deviance splitting criterion	ntrees = 1000, minimum leaf size = 4	AUC = 0.771	227725	Taxonomy
724	Mean Imputation, Mode Imputation, Constant Removal, Standardization	Test-Budgeted Statistically Equivalent Signature (SES)	maxK = 2, alpha = 0.05, budget = 3 * nvars	Support Vector Machines (SVM) of type C-SVC	kernel = 'Polynomial Kernel', cost = 0.01, gamma = 0.001, degree = 2	AUC = 0.736	11251	Taxonomy
725	Mean Imputation, Mode Imputation, Constant Removal, Standardization	Test-Budgeted Statistically Equivalent Signature (SES)	maxK = 2, alpha = 0.1, budget = 3 * nvars	Classification Decision Tree with Deviance splitting criterion	minimum leaf size = 3, alpha = 0.1	AUC = 0.686	68635	Taxonomy
726	Mean Imputation, Mode Imputation, Constant Removal, Standardization	LASSO	penalty = 1.5	Classification Random Forest with Deviance splitting criterion	ntrees = 100, minimum leaf size = 5	AUC = 0.712	39	Taxonomy
727	Mean Imputation, Mode Imputation, Constant Removal, Standardization	Test-Budgeted Statistically Equivalent Signature (SES)	maxK = 3, alpha = 0.01, budget = 3 * nvars	Classification Random Forest with Deviance splitting criterion	ntrees = 100, minimum leaf size = 1	AUC = 0.600	168141	Taxonomy
728	Mean Imputation, Mode Imputation, Constant Removal, Standardization	LASSO	penalty = 0.5	Classification Random Forest with Deviance splitting criterion	ntrees = 1000, minimum leaf size = 1	AUC = 0.801	2451	Taxonomy
729	Mean Imputation, Mode Imputation, Constant Removal, Standardization	LASSO	penalty = 1.5	Support Vector Machines (SVM) of type C-SVC	kernel = 'Polynomial Kernel', cost = 10.0, gamma = 0.1, degree = 3	AUC = 0.500	72	Taxonomy
730	Mean Imputation, Mode Imputation, Constant Removal, Standardization	Epilogi	equivThresh = 0.01, stopping criterion = Independence Test, stopping threshold = 0.01	Classification Decision Tree with Deviance splitting criterion	minimum leaf size = 4, alpha = 0.1	AUC = 0.660	7644	Taxonomy
731	Mean Imputation, Mode Imputation, Constant Removal, Standardization	Epilogi	equivThresh = 0.01, stopping criterion = Independence Test, stopping threshold = 0.01	Classification Random Forest with Deviance splitting criterion	ntrees = 100, minimum leaf size = 5	AUC = 0.757	7567	Taxonomy
732	Mean Imputation, Mode Imputation, Constant Removal, Standardization	LASSO	penalty = 0.5	Support Vector Machines (SVM) of type C-SVC	kernel = 'Gaussian Kernel', cost = 10.0, gamma = 1.0	AUC = 0.500	279	Taxonomy
733	Mean Imputation, Mode Imputation, Constant Removal, Standardization	Epilogi	equivThresh = 0.01, stopping criterion = Independence Test, stopping threshold = 0.001	Classification Random Forest with Deviance splitting criterion	ntrees = 100, minimum leaf size = 1	AUC = 0.706	8692	Taxonomy
734	Mean Imputation, Mode Imputation, Constant Removal, Standardization	Test-Budgeted Statistically Equivalent Signature (SES)	maxK = 2, alpha = 0.01, budget = 3 * nvars	Support Vector Machines (SVM) of type C-SVC	kernel = 'Linear Kernel', cost = 1.0	AUC = 0.717	11216	Taxonomy
735	Mean Imputation, Mode Imputation, Constant Removal, Standardization	Test-Budgeted Statistically Equivalent Signature (SES)	maxK = 2, alpha = 0.1, budget = 3 * nvars	Support Vector Machines (SVM) of type C-SVC	kernel = 'Gaussian Kernel', cost = 0.001, gamma = 1.0	AUC = 0.500	68826	Taxonomy
736	Mean Imputation, Mode Imputation, Constant Removal, Standardization	LASSO	penalty = 0.5	Support Vector Machines (SVM) of type C-SVC	kernel = 'Polynomial Kernel', cost = 0.001, gamma = 1.0, degree = 3	AUC = 0.500	140	Taxonomy
737	Mean Imputation, Mode Imputation, Constant Removal, Standardization	Epilogi	equivThresh = 0.01, stopping criterion = Independence Test, stopping threshold = 0.001	Support Vector Machines (SVM) of type C-SVC	kernel = 'Polynomial Kernel', cost = 10.0, gamma = 0.1, degree = 3	AUC = 0.500	8678	Taxonomy
738	Mean Imputation, Mode Imputation, Constant Removal, Standardization	LASSO	penalty = 0.25	Support Vector Machines (SVM) of type C-SVC	kernel = 'Gaussian Kernel', cost = 10.0, gamma = 10.0	AUC = 0.500	310	Taxonomy
739	Mean Imputation, Mode Imputation, Constant Removal, Standardization	Test-Budgeted Statistically Equivalent Signature (SES)	maxK = 3, alpha = 0.1, budget = 3 * nvars	Support Vector Machines (SVM) of type C-SVC	kernel = 'Gaussian Kernel', cost = 0.1, gamma = 0.1	AUC = 0.500	225890	Taxonomy
740	Mean Imputation, Mode Imputation, Constant Removal, Standardization	Epilogi	equivThresh = 0.01, stopping criterion = Independence Test, stopping threshold = 0.05	Classification Random Forest with Deviance splitting criterion	ntrees = 100, minimum leaf size = 4	AUC = 0.763	61603	Taxonomy
741	Mean Imputation, Mode Imputation, Constant Removal, Standardization	Test-Budgeted Statistically Equivalent Signature (SES)	maxK = 3, alpha = 0.1, budget = 3 * nvars	Classification Random Forest with Deviance splitting criterion	ntrees = 1000, minimum leaf size = 3	AUC = 0.771	228100	Taxonomy
742	Mean Imputation, Mode Imputation, Constant Removal, Standardization	Test-Budgeted Statistically Equivalent Signature (SES)	maxK = 2, alpha = 0.1, budget = 3 * nvars	Support Vector Machines (SVM) of type C-SVC	kernel = 'Gaussian Kernel', cost = 10.0, gamma = 0.1	AUC = 0.500	68798	Taxonomy
743	Mean Imputation, Mode Imputation, Constant Removal, Standardization	Epilogi	equivThresh = 0.01, stopping criterion = Independence Test, stopping threshold = 0.001	Classification Random Forest with Deviance splitting criterion	ntrees = 1000, minimum leaf size = 1	AUC = 0.684	10409	Taxonomy
744	Mean Imputation, Mode Imputation, Constant Removal, Standardization	Test-Budgeted Statistically Equivalent Signature (SES)	maxK = 3, alpha = 0.1, budget = 3 * nvars	Support Vector Machines (SVM) of type C-SVC	kernel = 'Gaussian Kernel', cost = 0.01, gamma = 1.0	AUC = 0.500	225873	Taxonomy
745	Mean Imputation, Mode Imputation, Constant Removal, Standardization	LASSO	penalty = 1.25	Classification Random Forest with Deviance splitting criterion	ntrees = 100, minimum leaf size = 2	AUC = 0.728	161941	Taxonomy
746	Mean Imputation, Mode Imputation, Constant Removal, Standardization	Epilogi	equivThresh = 0.01, stopping criterion = Independence Test, stopping threshold = 0.001	Classification Random Forest with Deviance splitting criterion	ntrees = 1000, minimum leaf size = 3	AUC = 0.708	9628	Taxonomy
747	Mean Imputation, Mode Imputation, Constant Removal, Standardization	Test-Budgeted Statistically Equivalent Signature (SES)	maxK = 2, alpha = 0.05, budget = 3 * nvars	Support Vector Machines (SVM) of type C-SVC	kernel = 'Polynomial Kernel', cost = 0.001, gamma = 1.0, degree = 3	AUC = 0.500	11225	Taxonomy
748	Mean Imputation, Mode Imputation, Constant Removal, Standardization	Test-Budgeted Statistically Equivalent Signature (SES)	maxK = 3, alpha = 0.01, budget = 3 * nvars	Support Vector Machines (SVM) of type C-SVC	kernel = 'Gaussian Kernel', cost = 0.001, gamma = 0.001	AUC = 0.500	168249	Taxonomy
749	Mean Imputation, Mode Imputation, Constant Removal, Standardization	LASSO	penalty = 1.0	Classification Random Forest with Deviance splitting criterion	ntrees = 1000, minimum leaf size = 4	AUC = 0.743	979	Taxonomy
750	Mean Imputation, Mode Imputation, Constant Removal, Standardization	Test-Budgeted Statistically Equivalent Signature (SES)	maxK = 2, alpha = 0.01, budget = 3 * nvars	Support Vector Machines (SVM) of type C-SVC	kernel = 'Polynomial Kernel', cost = 0.01, gamma = 0.001, degree = 2	AUC = 0.736	10667	Taxonomy
751	Mean Imputation, Mode Imputation, Constant Removal, Standardization	Test-Budgeted Statistically Equivalent Signature (SES)	maxK = 2, alpha = 0.1, budget = 3 * nvars	Classification Random Forest with Deviance splitting criterion	ntrees = 1000, minimum leaf size = 5	AUC = 0.813	70302	Taxonomy
752	Mean Imputation, Mode Imputation, Constant Removal, Standardization	LASSO	penalty = 0.25	Classification Random Forest with Deviance splitting criterion	ntrees = 100, minimum leaf size = 1	AUC = 0.803	162	Taxonomy
753	Mean Imputation, Mode Imputation, Constant Removal, Standardization	Test-Budgeted Statistically Equivalent Signature (SES)	maxK = 3, alpha = 0.05, budget = 3 * nvars	Classification Random Forest with Deviance splitting criterion	ntrees = 100, minimum leaf size = 5	AUC = 0.549	270487	Taxonomy
754	Mean Imputation, Mode Imputation, Constant Removal, Standardization	LASSO	penalty = 1.0	Support Vector Machines (SVM) of type C-SVC	kernel = 'Polynomial Kernel', cost = 10.0, gamma = 0.01, degree = 2	AUC = 0.500	82	Taxonomy
755	Mean Imputation, Mode Imputation, Constant Removal, Standardization	LASSO	penalty = 2.0	Support Vector Machines (SVM) of type C-SVC	kernel = 'Gaussian Kernel', cost = 0.001, gamma = 10.0	AUC = 0.500	120	Taxonomy
756	Mean Imputation, Mode Imputation, Constant Removal, Standardization	LASSO	penalty = 0.0	Support Vector Machines (SVM) of type C-SVC	kernel = 'Gaussian Kernel', cost = 0.001, gamma = 10.0	AUC = 0.500	237	Taxonomy
757	Mean Imputation, Mode Imputation, Constant Removal, Standardization	LASSO	penalty = 0.5	Support Vector Machines (SVM) of type C-SVC	kernel = 'Linear Kernel', cost = 0.1	AUC = 0.725	192	Taxonomy
758	Mean Imputation, Mode Imputation, Constant Removal, Standardization	Test-Budgeted Statistically Equivalent Signature (SES)	maxK = 3, alpha = 0.01, budget = 3 * nvars	Support Vector Machines (SVM) of type C-SVC	kernel = 'Polynomial Kernel', cost = 10.0, gamma = 0.001, degree = 3	AUC = 0.500	168129	Taxonomy
759	Mean Imputation, Mode Imputation, Constant Removal, Standardization	Test-Budgeted Statistically Equivalent Signature (SES)	maxK = 2, alpha = 0.05, budget = 3 * nvars	Classification Decision Tree with Deviance splitting criterion	minimum leaf size = 5, alpha = 0.01	AUC = 0.739	11138	Taxonomy
760	Mean Imputation, Mode Imputation, Constant Removal, Standardization	LASSO	penalty = 1.25	Classification Random Forest with Deviance splitting criterion	ntrees = 1000, minimum leaf size = 3	AUC = 0.734	162462	Taxonomy
761	Mean Imputation, Mode Imputation, Constant Removal, Standardization	LASSO	penalty = 1.0	Classification Random Forest with Deviance splitting criterion	ntrees = 100, minimum leaf size = 3	AUC = 0.743	36	Taxonomy
762	Mean Imputation, Mode Imputation, Constant Removal, Standardization	Test-Budgeted Statistically Equivalent Signature (SES)	maxK = 3, alpha = 0.05, budget = 3 * nvars	Support Vector Machines (SVM) of type C-SVC	kernel = 'Polynomial Kernel', cost = 10.0, gamma = 10.0, degree = 2	AUC = 0.500	270542	Taxonomy
763	Mean Imputation, Mode Imputation, Constant Removal, Standardization	Test-Budgeted Statistically Equivalent Signature (SES)	maxK = 2, alpha = 0.05, budget = 3 * nvars	Classification Random Forest with Deviance splitting criterion	ntrees = 100, minimum leaf size = 4	AUC = 0.809	11399	Taxonomy
764	Mean Imputation, Mode Imputation, Constant Removal, Standardization	LASSO	penalty = 0.5	Support Vector Machines (SVM) of type C-SVC	kernel = 'Polynomial Kernel', cost = 1.0, gamma = 10.0, degree = 3	AUC = 0.500	149	Taxonomy
765	Mean Imputation, Mode Imputation, Constant Removal, Standardization	Test-Budgeted Statistically Equivalent Signature (SES)	maxK = 2, alpha = 0.1, budget = 3 * nvars	Classification Random Forest with Deviance splitting criterion	ntrees = 1000, minimum leaf size = 4	AUC = 0.811	71639	Taxonomy
766	Mean Imputation, Mode Imputation, Constant Removal, Standardization	Test-Budgeted Statistically Equivalent Signature (SES)	maxK = 2, alpha = 0.05, budget = 3 * nvars	Classification Random Forest with Deviance splitting criterion	ntrees = 100, minimum leaf size = 3	AUC = 0.811	11292	Taxonomy
767	Mean Imputation, Mode Imputation, Constant Removal, Standardization	Epilogi	equivThresh = 0.01, stopping criterion = Independence Test, stopping threshold = 0.001	Classification Random Forest with Deviance splitting criterion	ntrees = 100, minimum leaf size = 1	AUC = 0.686	8758	Taxonomy
768	Mean Imputation, Mode Imputation, Constant Removal, Standardization	Test-Budgeted Statistically Equivalent Signature (SES)	maxK = 3, alpha = 0.1, budget = 3 * nvars	Support Vector Machines (SVM) of type C-SVC	kernel = 'Polynomial Kernel', cost = 1.0, gamma = 0.01, degree = 2	AUC = 0.672	225749	Taxonomy
769	Mean Imputation, Mode Imputation, Constant Removal, Standardization	LASSO	penalty = 1.5	Classification Random Forest with Deviance splitting criterion	ntrees = 1000, minimum leaf size = 1	AUC = 0.716	275	Taxonomy
770	Mean Imputation, Mode Imputation, Constant Removal, Standardization	Test-Budgeted Statistically Equivalent Signature (SES)	maxK = 3, alpha = 0.01, budget = 3 * nvars	Classification Decision Tree with Deviance splitting criterion	minimum leaf size = 3, alpha = 0.1	AUC = 0.580	168170	Taxonomy
771	Mean Imputation, Mode Imputation, Constant Removal, Standardization	LASSO	penalty = 0.25	Classification Random Forest with Deviance splitting criterion	ntrees = 1000, minimum leaf size = 2	AUC = 0.802	1057	Taxonomy
772	Mean Imputation, Mode Imputation, Constant Removal, Standardization	Test-Budgeted Statistically Equivalent Signature (SES)	maxK = 3, alpha = 0.05, budget = 3 * nvars	Classification Decision Tree with Deviance splitting criterion	minimum leaf size = 1, alpha = 0.01	AUC = 0.565	270566	Taxonomy
773	Mean Imputation, Mode Imputation, Constant Removal, Standardization	LASSO	penalty = 0.5	Classification Random Forest with Deviance splitting criterion	ntrees = 100, minimum leaf size = 2	AUC = 0.793	211	Taxonomy
774	Mean Imputation, Mode Imputation, Constant Removal, Standardization	Test-Budgeted Statistically Equivalent Signature (SES)	maxK = 2, alpha = 0.05, budget = 3 * nvars	Classification Decision Tree with Deviance splitting criterion	minimum leaf size = 5, alpha = 0.05	AUC = 0.729	11151	Taxonomy
775	Mean Imputation, Mode Imputation, Constant Removal, Standardization	Test-Budgeted Statistically Equivalent Signature (SES)	maxK = 3, alpha = 0.05, budget = 3 * nvars	Classification Random Forest with Deviance splitting criterion	ntrees = 1000, minimum leaf size = 3	AUC = 0.566	270603	Taxonomy
776	Mean Imputation, Mode Imputation, Constant Removal, Standardization	Epilogi	equivThresh = 0.01, stopping criterion = Independence Test, stopping threshold = 0.001	Support Vector Machines (SVM) of type C-SVC	kernel = 'Polynomial Kernel', cost = 0.01, gamma = 0.001, degree = 3	AUC = 0.602	8690	Taxonomy
777	Mean Imputation, Mode Imputation, Constant Removal, Standardization	Test-Budgeted Statistically Equivalent Signature (SES)	maxK = 2, alpha = 0.01, budget = 3 * nvars	Support Vector Machines (SVM) of type C-SVC	kernel = 'Polynomial Kernel', cost = 10.0, gamma = 1.0, degree = 3	AUC = 0.500	10660	Taxonomy
778	Mean Imputation, Mode Imputation, Constant Removal, Standardization	Test-Budgeted Statistically Equivalent Signature (SES)	maxK = 2, alpha = 0.05, budget = 3 * nvars	Classification Random Forest with Deviance splitting criterion	ntrees = 1000, minimum leaf size = 4	AUC = 0.813	13621	Taxonomy
779	Mean Imputation, Mode Imputation, Constant Removal, Standardization	LASSO	penalty = 1.5	Ridge Logistic Regression	lambda = 1.0	AUC = 0.575	13	Taxonomy
780	Mean Imputation, Mode Imputation, Constant Removal, Standardization	LASSO	penalty = 1.0	Classification Random Forest with Deviance splitting criterion	ntrees = 1000, minimum leaf size = 5	AUC = 0.748	477	Taxonomy
781	Mean Imputation, Mode Imputation, Constant Removal, Standardization	LASSO	penalty = 0.25	Support Vector Machines (SVM) of type C-SVC	kernel = 'Polynomial Kernel', cost = 0.001, gamma = 1.0, degree = 2	AUC = 0.500	117	Taxonomy
782	Mean Imputation, Mode Imputation, Constant Removal, Standardization	LASSO	penalty = 0.25	Classification Random Forest with Deviance splitting criterion	ntrees = 100, minimum leaf size = 1	AUC = 0.799	265	Taxonomy
783	Mean Imputation, Mode Imputation, Constant Removal, Standardization	Epilogi	equivThresh = 0.01, stopping criterion = Independence Test, stopping threshold = 0.05	Support Vector Machines (SVM) of type C-SVC	kernel = 'Gaussian Kernel', cost = 0.1, gamma = 0.1	AUC = 0.500	61753	Taxonomy
784	Mean Imputation, Mode Imputation, Constant Removal, Standardization	Epilogi	equivThresh = 0.01, stopping criterion = Independence Test, stopping threshold = 0.01	Support Vector Machines (SVM) of type C-SVC	kernel = 'Polynomial Kernel', cost = 10.0, gamma = 0.1, degree = 3	AUC = 0.500	7661	Taxonomy
785	Mean Imputation, Mode Imputation, Constant Removal, Standardization	Test-Budgeted Statistically Equivalent Signature (SES)	maxK = 3, alpha = 0.1, budget = 3 * nvars	Classification Random Forest with Deviance splitting criterion	ntrees = 100, minimum leaf size = 3	AUC = 0.778	225670	Taxonomy
786	Mean Imputation, Mode Imputation, Constant Removal, Standardization	LASSO	penalty = 1.0	Classification Random Forest with Deviance splitting criterion	ntrees = 1000, minimum leaf size = 3	AUC = 0.739	982	Taxonomy
787	Mean Imputation, Mode Imputation, Constant Removal, Standardization	Epilogi	equivThresh = 0.01, stopping criterion = Independence Test, stopping threshold = 0.01	Classification Random Forest with Deviance splitting criterion	ntrees = 1000, minimum leaf size = 3	AUC = 0.762	8564	Taxonomy
788	Mean Imputation, Mode Imputation, Constant Removal, Standardization	LASSO	penalty = 1.5	Classification Random Forest with Deviance splitting criterion	ntrees = 1000, minimum leaf size = 1	AUC = 0.712	313	Taxonomy
789	Mean Imputation, Mode Imputation, Constant Removal, Standardization	Test-Budgeted Statistically Equivalent Signature (SES)	maxK = 3, alpha = 0.05, budget = 3 * nvars	Support Vector Machines (SVM) of type C-SVC	kernel = 'Polynomial Kernel', cost = 1.0, gamma = 0.1, degree = 3	AUC = 0.500	270554	Taxonomy
790	Mean Imputation, Mode Imputation, Constant Removal, Standardization	LASSO	penalty = 0.0	Support Vector Machines (SVM) of type C-SVC	kernel = 'Polynomial Kernel', cost = 10.0, gamma = 0.01, degree = 3	AUC = 0.500	135	Taxonomy
791	Mean Imputation, Mode Imputation, Constant Removal, Standardization	LASSO	penalty = 2.0	Support Vector Machines (SVM) of type C-SVC	kernel = 'Polynomial Kernel', cost = 10.0, gamma = 0.01, degree = 3	AUC = 0.500	63	Taxonomy
792	Mean Imputation, Mode Imputation, Constant Removal, Standardization	Test-Budgeted Statistically Equivalent Signature (SES)	maxK = 3, alpha = 0.01, budget = 3 * nvars	Support Vector Machines (SVM) of type C-SVC	kernel = 'Polynomial Kernel', cost = 1.0, gamma = 0.1, degree = 2	AUC = 0.522	168137	Taxonomy
793	Mean Imputation, Mode Imputation, Constant Removal, Standardization	LASSO	penalty = 1.0	Support Vector Machines (SVM) of type C-SVC	kernel = 'Gaussian Kernel', cost = 0.001, gamma = 1.0	AUC = 0.500	178	Taxonomy
794	Mean Imputation, Mode Imputation, Constant Removal, Standardization	LASSO	penalty = 1.5	Classification Random Forest with Deviance splitting criterion	ntrees = 100, minimum leaf size = 1	AUC = 0.701	66	Taxonomy
795	Mean Imputation, Mode Imputation, Constant Removal, Standardization	LASSO	penalty = 1.0	Support Vector Machines (SVM) of type C-SVC	kernel = 'Gaussian Kernel', cost = 10.0, gamma = 0.1	AUC = 0.503	163	Taxonomy
796	Mean Imputation, Mode Imputation, Constant Removal, Standardization	LASSO	penalty = 0.5	Classification Random Forest with Deviance splitting criterion	ntrees = 100, minimum leaf size = 3	AUC = 0.800	211	Taxonomy
797	Mean Imputation, Mode Imputation, Constant Removal, Standardization	Test-Budgeted Statistically Equivalent Signature (SES)	maxK = 2, alpha = 0.01, budget = 3 * nvars	Classification Random Forest with Deviance splitting criterion	ntrees = 100, minimum leaf size = 4	AUC = 0.809	10797	Taxonomy
798	Mean Imputation, Mode Imputation, Constant Removal, Standardization	Test-Budgeted Statistically Equivalent Signature (SES)	maxK = 3, alpha = 0.05, budget = 3 * nvars	Ridge Logistic Regression	lambda = 1.0E-4	AUC = 0.505	270459	Taxonomy
799	Mean Imputation, Mode Imputation, Constant Removal, Standardization	Test-Budgeted Statistically Equivalent Signature (SES)	maxK = 3, alpha = 0.05, budget = 3 * nvars	Support Vector Machines (SVM) of type C-SVC	kernel = 'Gaussian Kernel', cost = 0.001, gamma = 0.001	AUC = 0.500	270625	Taxonomy
800	Mean Imputation, Mode Imputation, Constant Removal, Standardization	LASSO	penalty = 0.5	Classification Random Forest with Deviance splitting criterion	ntrees = 100, minimum leaf size = 5	AUC = 0.801	197	Taxonomy
801	Mean Imputation, Mode Imputation, Constant Removal, Standardization	LASSO	penalty = 0.5	Ridge Logistic Regression	lambda = 10.0	AUC = 0.665	53	Taxonomy
802	Mean Imputation, Mode Imputation, Constant Removal, Standardization	LASSO	penalty = 0.25	Classification Random Forest with Deviance splitting criterion	ntrees = 100, minimum leaf size = 3	AUC = 0.795	230	Taxonomy
803	Mean Imputation, Mode Imputation, Constant Removal, Standardization	Test-Budgeted Statistically Equivalent Signature (SES)	maxK = 2, alpha = 0.1, budget = 3 * nvars	Classification Random Forest with Deviance splitting criterion	ntrees = 100, minimum leaf size = 5	AUC = 0.808	68725	Taxonomy
804	Mean Imputation, Mode Imputation, Constant Removal, Standardization	LASSO	penalty = 1.25	Support Vector Machines (SVM) of type C-SVC	kernel = 'Polynomial Kernel', cost = 10.0, gamma = 0.1, degree = 3	AUC = 0.500	162004	Taxonomy
805	Mean Imputation, Mode Imputation, Constant Removal, Standardization	LASSO	penalty = 0.25	Support Vector Machines (SVM) of type C-SVC	kernel = 'Polynomial Kernel', cost = 0.01, gamma = 0.1, degree = 3	AUC = 0.561	159	Taxonomy
806	Mean Imputation, Mode Imputation, Constant Removal, Standardization	Epilogi	equivThresh = 0.01, stopping criterion = Independence Test, stopping threshold = 0.05	Classification Random Forest with Deviance splitting criterion	ntrees = 100, minimum leaf size = 2	AUC = 0.764	61616	Taxonomy
807	Mean Imputation, Mode Imputation, Constant Removal, Standardization	Test-Budgeted Statistically Equivalent Signature (SES)	maxK = 3, alpha = 0.01, budget = 3 * nvars	Classification Random Forest with Deviance splitting criterion	ntrees = 100, minimum leaf size = 5	AUC = 0.596	168121	Taxonomy
808	Mean Imputation, Mode Imputation, Constant Removal, Standardization	Test-Budgeted Statistically Equivalent Signature (SES)	maxK = 3, alpha = 0.1, budget = 3 * nvars	Classification Random Forest with Deviance splitting criterion	ntrees = 1000, minimum leaf size = 5	AUC = 0.772	227425	Taxonomy
809	Mean Imputation, Mode Imputation, Constant Removal, Standardization	LASSO	penalty = 1.5	Classification Random Forest with Deviance splitting criterion	ntrees = 100, minimum leaf size = 1	AUC = 0.706	44	Taxonomy
810	Mean Imputation, Mode Imputation, Constant Removal, Standardization	LASSO	penalty = 2.0	Classification Random Forest with Deviance splitting criterion	ntrees = 100, minimum leaf size = 5	AUC = 0.681	17	Taxonomy
811	Mean Imputation, Mode Imputation, Constant Removal, Standardization	LASSO	penalty = 0.0	Classification Random Forest with Deviance splitting criterion	ntrees = 100, minimum leaf size = 5	AUC = 0.801	157	Taxonomy
812	Mean Imputation, Mode Imputation, Constant Removal, Standardization	Test-Budgeted Statistically Equivalent Signature (SES)	maxK = 3, alpha = 0.05, budget = 3 * nvars	Support Vector Machines (SVM) of type C-SVC	kernel = 'Linear Kernel', cost = 1.0	AUC = 0.560	270551	Taxonomy
813	Mean Imputation, Mode Imputation, Constant Removal, Standardization	LASSO	penalty = 2.0	Classification Decision Tree with Deviance splitting criterion	minimum leaf size = 4, alpha = 0.1	AUC = 0.659	69	Taxonomy
814	Mean Imputation, Mode Imputation, Constant Removal, Standardization	LASSO	penalty = 0.0	Classification Decision Tree with Deviance splitting criterion	minimum leaf size = 4, alpha = 0.1	AUC = 0.694	82	Taxonomy
815	Mean Imputation, Mode Imputation, Constant Removal, Standardization	LASSO	penalty = 0.5	Support Vector Machines (SVM) of type C-SVC	kernel = 'Polynomial Kernel', cost = 10.0, gamma = 1.0, degree = 3	AUC = 0.500	126	Taxonomy
816	Mean Imputation, Mode Imputation, Constant Removal, Standardization	Epilogi	equivThresh = 0.01, stopping criterion = Independence Test, stopping threshold = 0.05	Support Vector Machines (SVM) of type C-SVC	kernel = 'Polynomial Kernel', cost = 10.0, gamma = 0.001, degree = 3	AUC = 0.500	61637	Taxonomy
817	Mean Imputation, Mode Imputation, Constant Removal, Standardization	LASSO	penalty = 1.0	Classification Random Forest with Deviance splitting criterion	ntrees = 100, minimum leaf size = 2	AUC = 0.738	76	Taxonomy
818	Mean Imputation, Mode Imputation, Constant Removal, Standardization	Test-Budgeted Statistically Equivalent Signature (SES)	maxK = 2, alpha = 0.1, budget = 3 * nvars	Classification Random Forest with Deviance splitting criterion	ntrees = 100, minimum leaf size = 1	AUC = 0.812	68769	Taxonomy
819	Mean Imputation, Mode Imputation, Constant Removal, Standardization	LASSO	penalty = 1.5	Classification Random Forest with Deviance splitting criterion	ntrees = 1000, minimum leaf size = 3	AUC = 0.709	402	Taxonomy
820	Mean Imputation, Mode Imputation, Constant Removal, Standardization	LASSO	penalty = 1.0	Support Vector Machines (SVM) of type C-SVC	kernel = 'Polynomial Kernel', cost = 0.01, gamma = 0.001, degree = 2	AUC = 0.585	83	Taxonomy
821	Mean Imputation, Mode Imputation, Constant Removal, Standardization	Test-Budgeted Statistically Equivalent Signature (SES)	maxK = 3, alpha = 0.05, budget = 3 * nvars	Support Vector Machines (SVM) of type C-SVC	kernel = 'Polynomial Kernel', cost = 0.1, gamma = 0.01, degree = 2	AUC = 0.500	270539	Taxonomy
822	Mean Imputation, Mode Imputation, Constant Removal, Standardization	Test-Budgeted Statistically Equivalent Signature (SES)	maxK = 2, alpha = 0.01, budget = 3 * nvars	Support Vector Machines (SVM) of type C-SVC	kernel = 'Polynomial Kernel', cost = 0.001, gamma = 1.0, degree = 3	AUC = 0.500	10668	Taxonomy
823	Mean Imputation, Mode Imputation, Constant Removal, Standardization	Test-Budgeted Statistically Equivalent Signature (SES)	maxK = 3, alpha = 0.01, budget = 3 * nvars	Support Vector Machines (SVM) of type C-SVC	kernel = 'Polynomial Kernel', cost = 0.001, gamma = 10.0, degree = 2	AUC = 0.541	168131	Taxonomy
824	Mean Imputation, Mode Imputation, Constant Removal, Standardization	LASSO	penalty = 0.5	Support Vector Machines (SVM) of type C-SVC	kernel = 'Linear Kernel', cost = 1.0	AUC = 0.725	406	Taxonomy
825	Mean Imputation, Mode Imputation, Constant Removal, Standardization	Test-Budgeted Statistically Equivalent Signature (SES)	maxK = 2, alpha = 0.05, budget = 3 * nvars	Support Vector Machines (SVM) of type C-SVC	kernel = 'Polynomial Kernel', cost = 0.1, gamma = 0.1, degree = 2	AUC = 0.500	11266	Taxonomy
826	Mean Imputation, Mode Imputation, Constant Removal, Standardization	LASSO	penalty = 0.5	Support Vector Machines (SVM) of type C-SVC	kernel = 'Polynomial Kernel', cost = 0.01, gamma = 0.01, degree = 3	AUC = 0.500	139	Taxonomy
827	Mean Imputation, Mode Imputation, Constant Removal, Standardization	LASSO	penalty = 1.25	Classification Decision Tree with Deviance splitting criterion	minimum leaf size = 1, alpha = 0.05	AUC = 0.695	161981	Taxonomy
828	Mean Imputation, Mode Imputation, Constant Removal, Standardization	LASSO	penalty = 0.25	Classification Random Forest with Deviance splitting criterion	ntrees = 1000, minimum leaf size = 2	AUC = 0.803	2900	Taxonomy
829	Mean Imputation, Mode Imputation, Constant Removal, Standardization	LASSO	penalty = 0.5	Support Vector Machines (SVM) of type C-SVC	kernel = 'Gaussian Kernel', cost = 0.1, gamma = 0.01	AUC = 0.500	212	Taxonomy
830	Mean Imputation, Mode Imputation, Constant Removal, Standardization	LASSO	penalty = 1.25	Support Vector Machines (SVM) of type C-SVC	kernel = 'Polynomial Kernel', cost = 10.0, gamma = 0.01, degree = 2	AUC = 0.500	161961	Taxonomy
831	Mean Imputation, Mode Imputation, Constant Removal, Standardization	Epilogi	equivThresh = 0.01, stopping criterion = Independence Test, stopping threshold = 0.01	Classification Random Forest with Deviance splitting criterion	ntrees = 100, minimum leaf size = 4	AUC = 0.755	7533	Taxonomy
832	Mean Imputation, Mode Imputation, Constant Removal, Standardization	Test-Budgeted Statistically Equivalent Signature (SES)	maxK = 2, alpha = 0.1, budget = 3 * nvars	Classification Random Forest with Deviance splitting criterion	ntrees = 100, minimum leaf size = 1	AUC = 0.812	68767	Taxonomy
833	Mean Imputation, Mode Imputation, Constant Removal, Standardization	Test-Budgeted Statistically Equivalent Signature (SES)	maxK = 2, alpha = 0.01, budget = 3 * nvars	Support Vector Machines (SVM) of type C-SVC	kernel = 'Linear Kernel', cost = 0.1	AUC = 0.717	10787	Taxonomy
834	Mean Imputation, Mode Imputation, Constant Removal, Standardization	Test-Budgeted Statistically Equivalent Signature (SES)	maxK = 2, alpha = 0.05, budget = 3 * nvars	Classification Random Forest with Deviance splitting criterion	ntrees = 1000, minimum leaf size = 1	AUC = 0.815	14256	Taxonomy
835	Mean Imputation, Mode Imputation, Constant Removal, Standardization	LASSO	penalty = 0.25	Support Vector Machines (SVM) of type C-SVC	kernel = 'Polynomial Kernel', cost = 0.1, gamma = 10.0, degree = 3	AUC = 0.500	155	Taxonomy
836	Mean Imputation, Mode Imputation, Constant Removal, Standardization	Test-Budgeted Statistically Equivalent Signature (SES)	maxK = 3, alpha = 0.01, budget = 3 * nvars	Classification Random Forest with Deviance splitting criterion	ntrees = 1000, minimum leaf size = 1	AUC = 0.615	168418	Taxonomy
837	Mean Imputation, Mode Imputation, Constant Removal, Standardization	LASSO	penalty = 1.0	Classification Random Forest with Deviance splitting criterion	ntrees = 1000, minimum leaf size = 3	AUC = 0.745	659	Taxonomy
838	Mean Imputation, Mode Imputation, Constant Removal, Standardization	Test-Budgeted Statistically Equivalent Signature (SES)	maxK = 3, alpha = 0.1, budget = 3 * nvars	Support Vector Machines (SVM) of type C-SVC	kernel = 'Polynomial Kernel', cost = 1.0, gamma = 10.0, degree = 2	AUC = 0.536	225731	Taxonomy
839	Mean Imputation, Mode Imputation, Constant Removal, Standardization	LASSO	penalty = 1.25	Ridge Logistic Regression	lambda = 1.0	AUC = 0.604	161896	Taxonomy
840	Mean Imputation, Mode Imputation, Constant Removal, Standardization	Epilogi	equivThresh = 0.01, stopping criterion = Independence Test, stopping threshold = 0.05	Support Vector Machines (SVM) of type C-SVC	kernel = 'Polynomial Kernel', cost = 10.0, gamma = 0.01, degree = 2	AUC = 0.500	61643	Taxonomy
841	Mean Imputation, Mode Imputation, Constant Removal, Standardization	Epilogi	equivThresh = 0.01, stopping criterion = Independence Test, stopping threshold = 0.01	Classification Random Forest with Deviance splitting criterion	ntrees = 100, minimum leaf size = 1	AUC = 0.748	7696	Taxonomy
842	Mean Imputation, Mode Imputation, Constant Removal, Standardization	Test-Budgeted Statistically Equivalent Signature (SES)	maxK = 3, alpha = 0.01, budget = 3 * nvars	Classification Random Forest with Deviance splitting criterion	ntrees = 100, minimum leaf size = 4	AUC = 0.604	168128	Taxonomy
843	Mean Imputation, Mode Imputation, Constant Removal, Standardization	Test-Budgeted Statistically Equivalent Signature (SES)	maxK = 3, alpha = 0.05, budget = 3 * nvars	Support Vector Machines (SVM) of type C-SVC	kernel = 'Polynomial Kernel', cost = 10.0, gamma = 0.001, degree = 3	AUC = 0.500	270531	Taxonomy
844	Mean Imputation, Mode Imputation, Constant Removal, Standardization	LASSO	penalty = 1.0	Classification Random Forest with Deviance splitting criterion	ntrees = 100, minimum leaf size = 1	AUC = 0.737	83	Taxonomy
845	Mean Imputation, Mode Imputation, Constant Removal, Standardization	LASSO	penalty = 1.5	Classification Random Forest with Deviance splitting criterion	ntrees = 1000, minimum leaf size = 1	AUC = 0.695	724	Taxonomy
846	Mean Imputation, Mode Imputation, Constant Removal, Standardization	Test-Budgeted Statistically Equivalent Signature (SES)	maxK = 3, alpha = 0.05, budget = 3 * nvars	Classification Decision Tree with Deviance splitting criterion	minimum leaf size = 2, alpha = 0.1	AUC = 0.541	270554	Taxonomy
847	Mean Imputation, Mode Imputation, Constant Removal, Standardization	LASSO	penalty = 0.25	Classification Random Forest with Deviance splitting criterion	ntrees = 1000, minimum leaf size = 5	AUC = 0.804	1909	Taxonomy
848	Mean Imputation, Mode Imputation, Constant Removal, Standardization	Test-Budgeted Statistically Equivalent Signature (SES)	maxK = 3, alpha = 0.01, budget = 3 * nvars	Support Vector Machines (SVM) of type C-SVC	kernel = 'Gaussian Kernel', cost = 0.1, gamma = 0.1	AUC = 0.500	168215	Taxonomy
849	Mean Imputation, Mode Imputation, Constant Removal, Standardization	Epilogi	equivThresh = 0.01, stopping criterion = Independence Test, stopping threshold = 0.001	Classification Random Forest with Deviance splitting criterion	ntrees = 1000, minimum leaf size = 5	AUC = 0.724	9051	Taxonomy
850	Mean Imputation, Mode Imputation, Constant Removal, Standardization	Epilogi	equivThresh = 0.01, stopping criterion = Independence Test, stopping threshold = 0.05	Classification Decision Tree with Deviance splitting criterion	minimum leaf size = 5, alpha = 0.05	AUC = 0.699	61621	Taxonomy
851	Mean Imputation, Mode Imputation, Constant Removal, Standardization	Test-Budgeted Statistically Equivalent Signature (SES)	maxK = 2, alpha = 0.01, budget = 3 * nvars	Classification Random Forest with Deviance splitting criterion	ntrees = 100, minimum leaf size = 2	AUC = 0.813	10669	Taxonomy
852	Mean Imputation, Mode Imputation, Constant Removal, Standardization	Epilogi	equivThresh = 0.01, stopping criterion = Independence Test, stopping threshold = 0.001	Support Vector Machines (SVM) of type C-SVC	kernel = 'Gaussian Kernel', cost = 0.001, gamma = 1.0	AUC = 0.500	8818	Taxonomy
853	Mean Imputation, Mode Imputation, Constant Removal, Standardization	Epilogi	equivThresh = 0.01, stopping criterion = Independence Test, stopping threshold = 0.05	Support Vector Machines (SVM) of type C-SVC	kernel = 'Polynomial Kernel', cost = 10.0, gamma = 10.0, degree = 2	AUC = 0.500	61651	Taxonomy
854	Mean Imputation, Mode Imputation, Constant Removal, Standardization	Test-Budgeted Statistically Equivalent Signature (SES)	maxK = 2, alpha = 0.1, budget = 3 * nvars	Support Vector Machines (SVM) of type C-SVC	kernel = 'Polynomial Kernel', cost = 10.0, gamma = 0.01, degree = 2	AUC = 0.673	68690	Taxonomy
855	Mean Imputation, Mode Imputation, Constant Removal, Standardization	Test-Budgeted Statistically Equivalent Signature (SES)	maxK = 3, alpha = 0.1, budget = 3 * nvars	Support Vector Machines (SVM) of type C-SVC	kernel = 'Polynomial Kernel', cost = 10.0, gamma = 1.0, degree = 2	AUC = 0.595	225749	Taxonomy
856	Mean Imputation, Mode Imputation, Constant Removal, Standardization	LASSO	penalty = 1.25	Classification Decision Tree with Deviance splitting criterion	minimum leaf size = 5, alpha = 0.05	AUC = 0.695	161967	Taxonomy
857	Mean Imputation, Mode Imputation, Constant Removal, Standardization	LASSO	penalty = 1.25	Support Vector Machines (SVM) of type C-SVC	kernel = 'Gaussian Kernel', cost = 10.0, gamma = 0.1	AUC = 0.500	162033	Taxonomy
858	Mean Imputation, Mode Imputation, Constant Removal, Standardization	Test-Budgeted Statistically Equivalent Signature (SES)	maxK = 3, alpha = 0.01, budget = 3 * nvars	Support Vector Machines (SVM) of type C-SVC	kernel = 'Polynomial Kernel', cost = 1.0, gamma = 0.001, degree = 3	AUC = 0.500	168135	Taxonomy
859	Mean Imputation, Mode Imputation, Constant Removal, Standardization	LASSO	penalty = 2.0	Classification Random Forest with Deviance splitting criterion	ntrees = 100, minimum leaf size = 4	AUC = 0.683	20	Taxonomy
860	Mean Imputation, Mode Imputation, Constant Removal, Standardization	LASSO	penalty = 0.0	Classification Random Forest with Deviance splitting criterion	ntrees = 100, minimum leaf size = 4	AUC = 0.805	90	Taxonomy
861	Mean Imputation, Mode Imputation, Constant Removal, Standardization	LASSO	penalty = 2.0	Classification Random Forest with Deviance splitting criterion	ntrees = 100, minimum leaf size = 5	AUC = 0.671	30	Taxonomy
862	Mean Imputation, Mode Imputation, Constant Removal, Standardization	LASSO	penalty = 0.0	Classification Random Forest with Deviance splitting criterion	ntrees = 100, minimum leaf size = 5	AUC = 0.798	256	Taxonomy
863	Mean Imputation, Mode Imputation, Constant Removal, Standardization	Epilogi	equivThresh = 0.01, stopping criterion = Independence Test, stopping threshold = 0.001	Support Vector Machines (SVM) of type C-SVC	kernel = 'Polynomial Kernel', cost = 10.0, gamma = 0.01, degree = 3	AUC = 0.500	8686	Taxonomy
864	Mean Imputation, Mode Imputation, Constant Removal, Standardization	LASSO	penalty = 0.25	Support Vector Machines (SVM) of type C-SVC	kernel = 'Linear Kernel', cost = 10.0	AUC = 0.723	1811	Taxonomy
865	Mean Imputation, Mode Imputation, Constant Removal, Standardization	Epilogi	equivThresh = 0.01, stopping criterion = Independence Test, stopping threshold = 0.001	Classification Random Forest with Deviance splitting criterion	ntrees = 1000, minimum leaf size = 1	AUC = 0.723	9127	Taxonomy
866	Mean Imputation, Mode Imputation, Constant Removal, Standardization	LASSO	penalty = 1.0	Support Vector Machines (SVM) of type C-SVC	kernel = 'Gaussian Kernel', cost = 0.01, gamma = 0.01	AUC = 0.500	141	Taxonomy
867	Mean Imputation, Mode Imputation, Constant Removal, Standardization	LASSO	penalty = 1.5	Support Vector Machines (SVM) of type C-SVC	kernel = 'Polynomial Kernel', cost = 0.01, gamma = 0.01, degree = 2	AUC = 0.519	71	Taxonomy
868	Mean Imputation, Mode Imputation, Constant Removal, Standardization	Test-Budgeted Statistically Equivalent Signature (SES)	maxK = 3, alpha = 0.01, budget = 3 * nvars	Support Vector Machines (SVM) of type C-SVC	kernel = 'Polynomial Kernel', cost = 0.1, gamma = 10.0, degree = 2	AUC = 0.500	168123	Taxonomy
869	Mean Imputation, Mode Imputation, Constant Removal, Standardization	Test-Budgeted Statistically Equivalent Signature (SES)	maxK = 3, alpha = 0.05, budget = 3 * nvars	Support Vector Machines (SVM) of type C-SVC	kernel = 'Polynomial Kernel', cost = 0.001, gamma = 10.0, degree = 2	AUC = 0.500	270541	Taxonomy
870	Mean Imputation, Mode Imputation, Constant Removal, Standardization	LASSO	penalty = 1.0	Classification Random Forest with Deviance splitting criterion	ntrees = 1000, minimum leaf size = 2	AUC = 0.743	789	Taxonomy
871	Mean Imputation, Mode Imputation, Constant Removal, Standardization	LASSO	penalty = 1.5	Support Vector Machines (SVM) of type C-SVC	kernel = 'Gaussian Kernel', cost = 0.001, gamma = 10.0	AUC = 0.500	135	Taxonomy
872	Mean Imputation, Mode Imputation, Constant Removal, Standardization	LASSO	penalty = 1.0	Support Vector Machines (SVM) of type C-SVC	kernel = 'Polynomial Kernel', cost = 10.0, gamma = 0.1, degree = 3	AUC = 0.500	100	Taxonomy
873	Mean Imputation, Mode Imputation, Constant Removal, Standardization	LASSO	penalty = 0.5	Classification Random Forest with Deviance splitting criterion	ntrees = 1000, minimum leaf size = 4	AUC = 0.800	2572	Taxonomy
874	Mean Imputation, Mode Imputation, Constant Removal, Standardization	Test-Budgeted Statistically Equivalent Signature (SES)	maxK = 3, alpha = 0.05, budget = 3 * nvars	Classification Random Forest with Deviance splitting criterion	ntrees = 100, minimum leaf size = 4	AUC = 0.554	270485	Taxonomy
875	Mean Imputation, Mode Imputation, Constant Removal, Standardization	LASSO	penalty = 1.0	Classification Random Forest with Deviance splitting criterion	ntrees = 100, minimum leaf size = 5	AUC = 0.745	70	Taxonomy
876	Mean Imputation, Mode Imputation, Constant Removal, Standardization	Test-Budgeted Statistically Equivalent Signature (SES)	maxK = 3, alpha = 0.1, budget = 3 * nvars	Classification Random Forest with Deviance splitting criterion	ntrees = 100, minimum leaf size = 3	AUC = 0.770	225829	Taxonomy
877	Mean Imputation, Mode Imputation, Constant Removal, Standardization	Test-Budgeted Statistically Equivalent Signature (SES)	maxK = 2, alpha = 0.1, budget = 3 * nvars	Support Vector Machines (SVM) of type C-SVC	kernel = 'Polynomial Kernel', cost = 10.0, gamma = 1.0, degree = 3	AUC = 0.500	68688	Taxonomy
878	Mean Imputation, Mode Imputation, Constant Removal, Standardization	Test-Budgeted Statistically Equivalent Signature (SES)	maxK = 2, alpha = 0.1, budget = 3 * nvars	Ridge Logistic Regression	lambda = 100.0	AUC = 0.559	68758	Taxonomy
879	Mean Imputation, Mode Imputation, Constant Removal, Standardization	Test-Budgeted Statistically Equivalent Signature (SES)	maxK = 3, alpha = 0.05, budget = 3 * nvars	Support Vector Machines (SVM) of type C-SVC	kernel = 'Linear Kernel', cost = 0.01	AUC = 0.560	270525	Taxonomy
880	Mean Imputation, Mode Imputation, Constant Removal, Standardization	Test-Budgeted Statistically Equivalent Signature (SES)	maxK = 2, alpha = 0.05, budget = 3 * nvars	Support Vector Machines (SVM) of type C-SVC	kernel = 'Polynomial Kernel', cost = 0.1, gamma = 0.01, degree = 3	AUC = 0.500	11269	Taxonomy
881	Mean Imputation, Mode Imputation, Constant Removal, Standardization	LASSO	penalty = 0.25	Classification Decision Tree with Deviance splitting criterion	minimum leaf size = 1, alpha = 0.1	AUC = 0.641	108	Taxonomy
882	Mean Imputation, Mode Imputation, Constant Removal, Standardization	Test-Budgeted Statistically Equivalent Signature (SES)	maxK = 3, alpha = 0.1, budget = 3 * nvars	Classification Random Forest with Deviance splitting criterion	ntrees = 100, minimum leaf size = 5	AUC = 0.772	225810	Taxonomy
883	Mean Imputation, Mode Imputation, Constant Removal, Standardization	LASSO	penalty = 2.0	Support Vector Machines (SVM) of type C-SVC	kernel = 'Polynomial Kernel', cost = 0.1, gamma = 1.0, degree = 2	AUC = 0.638	64	Taxonomy
884	Mean Imputation, Mode Imputation, Constant Removal, Standardization	LASSO	penalty = 0.0	Support Vector Machines (SVM) of type C-SVC	kernel = 'Polynomial Kernel', cost = 0.1, gamma = 1.0, degree = 2	AUC = 0.500	130	Taxonomy
885	Mean Imputation, Mode Imputation, Constant Removal, Standardization	Epilogi	equivThresh = 0.01, stopping criterion = Independence Test, stopping threshold = 0.05	Support Vector Machines (SVM) of type C-SVC	kernel = 'Polynomial Kernel', cost = 0.1, gamma = 0.001, degree = 3	AUC = 0.500	61626	Taxonomy
886	Mean Imputation, Mode Imputation, Constant Removal, Standardization	LASSO	penalty = 1.5	Support Vector Machines (SVM) of type C-SVC	kernel = 'Polynomial Kernel', cost = 10.0, gamma = 0.01, degree = 2	AUC = 0.500	67	Taxonomy
887	Mean Imputation, Mode Imputation, Constant Removal, Standardization	LASSO	penalty = 0.5	Classification Decision Tree with Deviance splitting criterion	minimum leaf size = 5, alpha = 0.01	AUC = 0.748	91	Taxonomy
888	Mean Imputation, Mode Imputation, Constant Removal, Standardization	LASSO	penalty = 0.5	Support Vector Machines (SVM) of type C-SVC	kernel = 'Gaussian Kernel', cost = 1.0, gamma = 0.01	AUC = 0.500	256	Taxonomy
889	Mean Imputation, Mode Imputation, Constant Removal, Standardization	LASSO	penalty = 0.5	Classification Random Forest with Deviance splitting criterion	ntrees = 1000, minimum leaf size = 4	AUC = 0.802	2208	Taxonomy
890	Mean Imputation, Mode Imputation, Constant Removal, Standardization	Epilogi	equivThresh = 0.01, stopping criterion = Independence Test, stopping threshold = 0.001	Classification Random Forest with Deviance splitting criterion	ntrees = 100, minimum leaf size = 5	AUC = 0.718	8626	Taxonomy
891	Mean Imputation, Mode Imputation, Constant Removal, Standardization	LASSO	penalty = 1.25	Support Vector Machines (SVM) of type C-SVC	kernel = 'Polynomial Kernel', cost = 0.01, gamma = 0.001, degree = 2	AUC = 0.562	161958	Taxonomy
892	Mean Imputation, Mode Imputation, Constant Removal, Standardization	Test-Budgeted Statistically Equivalent Signature (SES)	maxK = 3, alpha = 0.05, budget = 3 * nvars	Ridge Logistic Regression	lambda = 10.0	AUC = 0.499	270494	Taxonomy
893	Mean Imputation, Mode Imputation, Constant Removal, Standardization	LASSO	penalty = 1.0	Classification Decision Tree with Deviance splitting criterion	minimum leaf size = 1, alpha = 0.05	AUC = 0.682	91	Taxonomy
894	Mean Imputation, Mode Imputation, Constant Removal, Standardization	Epilogi	equivThresh = 0.01, stopping criterion = Independence Test, stopping threshold = 0.05	Support Vector Machines (SVM) of type C-SVC	kernel = 'Gaussian Kernel', cost = 0.01, gamma = 0.01	AUC = 0.500	61782	Taxonomy
895	Mean Imputation, Mode Imputation, Constant Removal, Standardization	Test-Budgeted Statistically Equivalent Signature (SES)	maxK = 3, alpha = 0.05, budget = 3 * nvars	Support Vector Machines (SVM) of type C-SVC	kernel = 'Gaussian Kernel', cost = 0.1, gamma = 0.1	AUC = 0.500	270633	Taxonomy
896	Mean Imputation, Mode Imputation, Constant Removal, Standardization	Test-Budgeted Statistically Equivalent Signature (SES)	maxK = 2, alpha = 0.01, budget = 3 * nvars	Support Vector Machines (SVM) of type C-SVC	kernel = 'Polynomial Kernel', cost = 0.001, gamma = 10.0, degree = 3	AUC = 0.601	10688	Taxonomy
897	Mean Imputation, Mode Imputation, Constant Removal, Standardization	Test-Budgeted Statistically Equivalent Signature (SES)	maxK = 2, alpha = 0.05, budget = 3 * nvars	Support Vector Machines (SVM) of type C-SVC	kernel = 'Gaussian Kernel', cost = 10.0, gamma = 0.1	AUC = 0.500	11399	Taxonomy
898	Mean Imputation, Mode Imputation, Constant Removal, Standardization	Test-Budgeted Statistically Equivalent Signature (SES)	maxK = 2, alpha = 0.1, budget = 3 * nvars	Support Vector Machines (SVM) of type C-SVC	kernel = 'Polynomial Kernel', cost = 0.001, gamma = 1.0, degree = 3	AUC = 0.500	68688	Taxonomy
899	Mean Imputation, Mode Imputation, Constant Removal, Standardization	Epilogi	equivThresh = 0.01, stopping criterion = Independence Test, stopping threshold = 0.05	Classification Random Forest with Deviance splitting criterion	ntrees = 1000, minimum leaf size = 2	AUC = 0.763	62847	Taxonomy
900	Mean Imputation, Mode Imputation, Constant Removal, Standardization	Test-Budgeted Statistically Equivalent Signature (SES)	maxK = 3, alpha = 0.05, budget = 3 * nvars	Ridge Logistic Regression	lambda = 0.01	AUC = 0.507	270460	Taxonomy
901	Mean Imputation, Mode Imputation, Constant Removal, Standardization	Test-Budgeted Statistically Equivalent Signature (SES)	maxK = 3, alpha = 0.01, budget = 3 * nvars	Classification Decision Tree with Deviance splitting criterion	minimum leaf size = 2, alpha = 0.1	AUC = 0.575	168180	Taxonomy
902	Mean Imputation, Mode Imputation, Constant Removal, Standardization	Test-Budgeted Statistically Equivalent Signature (SES)	maxK = 2, alpha = 0.05, budget = 3 * nvars	Classification Random Forest with Deviance splitting criterion	ntrees = 100, minimum leaf size = 2	AUC = 0.811	11322	Taxonomy
903	Mean Imputation, Mode Imputation, Constant Removal, Standardization	Test-Budgeted Statistically Equivalent Signature (SES)	maxK = 2, alpha = 0.05, budget = 3 * nvars	Classification Decision Tree with Deviance splitting criterion	minimum leaf size = 1, alpha = 0.05	AUC = 0.661	11177	Taxonomy
904	Mean Imputation, Mode Imputation, Constant Removal, Standardization	LASSO	penalty = 0.25	Support Vector Machines (SVM) of type C-SVC	kernel = 'Polynomial Kernel', cost = 0.001, gamma = 0.01, degree = 3	AUC = 0.500	140	Taxonomy
905	Mean Imputation, Mode Imputation, Constant Removal, Standardization	Test-Budgeted Statistically Equivalent Signature (SES)	maxK = 2, alpha = 0.01, budget = 3 * nvars	Ridge Logistic Regression	lambda = 10.0	AUC = 0.588	10538	Taxonomy
906	Mean Imputation, Mode Imputation, Constant Removal, Standardization	LASSO	penalty = 1.0	Ridge Logistic Regression	lambda = 1.0	AUC = 0.609	16	Taxonomy
907	Mean Imputation, Mode Imputation, Constant Removal, Standardization	Test-Budgeted Statistically Equivalent Signature (SES)	maxK = 3, alpha = 0.01, budget = 3 * nvars	Support Vector Machines (SVM) of type C-SVC	kernel = 'Polynomial Kernel', cost = 1.0, gamma = 0.01, degree = 3	AUC = 0.500	168135	Taxonomy
908	Mean Imputation, Mode Imputation, Constant Removal, Standardization	Test-Budgeted Statistically Equivalent Signature (SES)	maxK = 2, alpha = 0.1, budget = 3 * nvars	Classification Random Forest with Deviance splitting criterion	ntrees = 1000, minimum leaf size = 4	AUC = 0.814	70668	Taxonomy
909	Mean Imputation, Mode Imputation, Constant Removal, Standardization	Test-Budgeted Statistically Equivalent Signature (SES)	maxK = 2, alpha = 0.1, budget = 3 * nvars	Classification Decision Tree with Deviance splitting criterion	minimum leaf size = 5, alpha = 0.01	AUC = 0.741	68613	Taxonomy
910	Mean Imputation, Mode Imputation, Constant Removal, Standardization	Epilogi	equivThresh = 0.01, stopping criterion = Independence Test, stopping threshold = 0.05	Support Vector Machines (SVM) of type C-SVC	kernel = 'Polynomial Kernel', cost = 0.01, gamma = 0.001, degree = 3	AUC = 0.500	61634	Taxonomy
911	Mean Imputation, Mode Imputation, Constant Removal, Standardization	Test-Budgeted Statistically Equivalent Signature (SES)	maxK = 3, alpha = 0.05, budget = 3 * nvars	Support Vector Machines (SVM) of type C-SVC	kernel = 'Polynomial Kernel', cost = 1.0, gamma = 0.01, degree = 2	AUC = 0.500	270533	Taxonomy
912	Mean Imputation, Mode Imputation, Constant Removal, Standardization	Test-Budgeted Statistically Equivalent Signature (SES)	maxK = 2, alpha = 0.1, budget = 3 * nvars	Classification Random Forest with Deviance splitting criterion	ntrees = 1000, minimum leaf size = 1	AUC = 0.819	69608	Taxonomy
913	Mean Imputation, Mode Imputation, Constant Removal, Standardization	Test-Budgeted Statistically Equivalent Signature (SES)	maxK = 3, alpha = 0.01, budget = 3 * nvars	Classification Decision Tree with Deviance splitting criterion	minimum leaf size = 4, alpha = 0.01	AUC = 0.598	168172	Taxonomy
914	Mean Imputation, Mode Imputation, Constant Removal, Standardization	LASSO	penalty = 1.25	Classification Random Forest with Deviance splitting criterion	ntrees = 100, minimum leaf size = 1	AUC = 0.727	161940	Taxonomy
915	Mean Imputation, Mode Imputation, Constant Removal, Standardization	Test-Budgeted Statistically Equivalent Signature (SES)	maxK = 2, alpha = 0.01, budget = 3 * nvars	Support Vector Machines (SVM) of type C-SVC	kernel = 'Polynomial Kernel', cost = 1.0, gamma = 0.01, degree = 2	AUC = 0.681	10666	Taxonomy
916	Mean Imputation, Mode Imputation, Constant Removal, Standardization	Epilogi	equivThresh = 0.01, stopping criterion = Independence Test, stopping threshold = 0.01	Ridge Logistic Regression	lambda = 1.0	AUC = 0.575	7572	Taxonomy
917	Mean Imputation, Mode Imputation, Constant Removal, Standardization	Test-Budgeted Statistically Equivalent Signature (SES)	maxK = 3, alpha = 0.1, budget = 3 * nvars	Classification Decision Tree with Deviance splitting criterion	minimum leaf size = 1, alpha = 0.01	AUC = 0.713	225730	Taxonomy
918	Mean Imputation, Mode Imputation, Constant Removal, Standardization	LASSO	penalty = 0.25	Classification Decision Tree with Deviance splitting criterion	minimum leaf size = 5, alpha = 0.1	AUC = 0.696	92	Taxonomy
919	Mean Imputation, Mode Imputation, Constant Removal, Standardization	LASSO	penalty = 2.0	Classification Random Forest with Deviance splitting criterion	ntrees = 100, minimum leaf size = 1	AUC = 0.673	28	Taxonomy
920	Mean Imputation, Mode Imputation, Constant Removal, Standardization	LASSO	penalty = 0.0	Classification Random Forest with Deviance splitting criterion	ntrees = 100, minimum leaf size = 1	AUC = 0.802	217	Taxonomy
921	Mean Imputation, Mode Imputation, Constant Removal, Standardization	Test-Budgeted Statistically Equivalent Signature (SES)	maxK = 2, alpha = 0.1, budget = 3 * nvars	Classification Random Forest with Deviance splitting criterion	ntrees = 1000, minimum leaf size = 1	AUC = 0.809	72141	Taxonomy
922	Mean Imputation, Mode Imputation, Constant Removal, Standardization	Epilogi	equivThresh = 0.01, stopping criterion = Independence Test, stopping threshold = 0.05	Support Vector Machines (SVM) of type C-SVC	kernel = 'Polynomial Kernel', cost = 0.001, gamma = 0.01, degree = 2	AUC = 0.500	61631	Taxonomy
923	Mean Imputation, Mode Imputation, Constant Removal, Standardization	Test-Budgeted Statistically Equivalent Signature (SES)	maxK = 3, alpha = 0.05, budget = 3 * nvars	Support Vector Machines (SVM) of type C-SVC	kernel = 'Polynomial Kernel', cost = 0.1, gamma = 10.0, degree = 2	AUC = 0.500	270540	Taxonomy
924	Mean Imputation, Mode Imputation, Constant Removal, Standardization	LASSO	penalty = 2.0	Classification Random Forest with Deviance splitting criterion	ntrees = 1000, minimum leaf size = 1	AUC = 0.680	212	Taxonomy
925	Mean Imputation, Mode Imputation, Constant Removal, Standardization	LASSO	penalty = 0.0	Classification Random Forest with Deviance splitting criterion	ntrees = 1000, minimum leaf size = 1	AUC = 0.804	1817	Taxonomy
926	Mean Imputation, Mode Imputation, Constant Removal, Standardization	Test-Budgeted Statistically Equivalent Signature (SES)	maxK = 3, alpha = 0.1, budget = 3 * nvars	Support Vector Machines (SVM) of type C-SVC	kernel = 'Linear Kernel', cost = 1.0	AUC = 0.700	226284	Taxonomy
927	Mean Imputation, Mode Imputation, Constant Removal, Standardization	LASSO	penalty = 1.0	Classification Random Forest with Deviance splitting criterion	ntrees = 100, minimum leaf size = 1	AUC = 0.735	119	Taxonomy
928	Mean Imputation, Mode Imputation, Constant Removal, Standardization	LASSO	penalty = 1.0	Classification Decision Tree with Deviance splitting criterion	minimum leaf size = 5, alpha = 0.05	AUC = 0.693	91	Taxonomy
929	Mean Imputation, Mode Imputation, Constant Removal, Standardization	LASSO	penalty = 1.5	Support Vector Machines (SVM) of type C-SVC	kernel = 'Gaussian Kernel', cost = 10.0, gamma = 0.1	AUC = 0.500	141	Taxonomy
930	Mean Imputation, Mode Imputation, Constant Removal, Standardization	Test-Budgeted Statistically Equivalent Signature (SES)	maxK = 3, alpha = 0.1, budget = 3 * nvars	Support Vector Machines (SVM) of type C-SVC	kernel = 'Polynomial Kernel', cost = 0.01, gamma = 1.0, degree = 3	AUC = 0.603	225776	Taxonomy
931	Mean Imputation, Mode Imputation, Constant Removal, Standardization	LASSO	penalty = 2.0	Classification Random Forest with Deviance splitting criterion	ntrees = 1000, minimum leaf size = 1	AUC = 0.680	226	Taxonomy
932	Mean Imputation, Mode Imputation, Constant Removal, Standardization	LASSO	penalty = 0.0	Classification Random Forest with Deviance splitting criterion	ntrees = 1000, minimum leaf size = 1	AUC = 0.806	1092	Taxonomy
933	Mean Imputation, Mode Imputation, Constant Removal, Standardization	Test-Budgeted Statistically Equivalent Signature (SES)	maxK = 3, alpha = 0.1, budget = 3 * nvars	Ridge Logistic Regression	lambda = 1.0E-4	AUC = 0.627	225702	Taxonomy
934	Mean Imputation, Mode Imputation, Constant Removal, Standardization	LASSO	penalty = 0.5	Classification Random Forest with Deviance splitting criterion	ntrees = 1000, minimum leaf size = 2	AUC = 0.803	1468	Taxonomy
935	Mean Imputation, Mode Imputation, Constant Removal, Standardization	LASSO	penalty = 0.25	Support Vector Machines (SVM) of type C-SVC	kernel = 'Polynomial Kernel', cost = 1.0, gamma = 0.1, degree = 3	AUC = 0.500	135	Taxonomy
936	Mean Imputation, Mode Imputation, Constant Removal, Standardization	LASSO	penalty = 1.0	Classification Random Forest with Deviance splitting criterion	ntrees = 100, minimum leaf size = 4	AUC = 0.739	99	Taxonomy
937	Mean Imputation, Mode Imputation, Constant Removal, Standardization	LASSO	penalty = 0.5	Classification Decision Tree with Deviance splitting criterion	minimum leaf size = 1, alpha = 0.01	AUC = 0.735	102	Taxonomy
938	Mean Imputation, Mode Imputation, Constant Removal, Standardization	Test-Budgeted Statistically Equivalent Signature (SES)	maxK = 2, alpha = 0.05, budget = 3 * nvars	Classification Random Forest with Deviance splitting criterion	ntrees = 100, minimum leaf size = 2	AUC = 0.811	11374	Taxonomy
939	Mean Imputation, Mode Imputation, Constant Removal, Standardization	Test-Budgeted Statistically Equivalent Signature (SES)	maxK = 2, alpha = 0.01, budget = 3 * nvars	Classification Random Forest with Deviance splitting criterion	ntrees = 100, minimum leaf size = 2	AUC = 0.811	10715	Taxonomy
940	Mean Imputation, Mode Imputation, Constant Removal, Standardization	Test-Budgeted Statistically Equivalent Signature (SES)	maxK = 3, alpha = 0.05, budget = 3 * nvars	Support Vector Machines (SVM) of type C-SVC	kernel = 'Linear Kernel', cost = 0.1	AUC = 0.560	270528	Taxonomy
941	Mean Imputation, Mode Imputation, Constant Removal, Standardization	Epilogi	equivThresh = 0.01, stopping criterion = Independence Test, stopping threshold = 0.01	Support Vector Machines (SVM) of type C-SVC	kernel = 'Polynomial Kernel', cost = 0.01, gamma = 0.01, degree = 2	AUC = 0.626	7620	Taxonomy
942	Mean Imputation, Mode Imputation, Constant Removal, Standardization	Test-Budgeted Statistically Equivalent Signature (SES)	maxK = 2, alpha = 0.01, budget = 3 * nvars	Ridge Logistic Regression	lambda = 0.01	AUC = 0.634	10577	Taxonomy
943	Mean Imputation, Mode Imputation, Constant Removal, Standardization	LASSO	penalty = 1.25	Support Vector Machines (SVM) of type C-SVC	kernel = 'Gaussian Kernel', cost = 0.001, gamma = 10.0	AUC = 0.500	162026	Taxonomy
944	Mean Imputation, Mode Imputation, Constant Removal, Standardization	Test-Budgeted Statistically Equivalent Signature (SES)	maxK = 3, alpha = 0.05, budget = 3 * nvars	Classification Random Forest with Deviance splitting criterion	ntrees = 1000, minimum leaf size = 5	AUC = 0.554	270854	Taxonomy
945	Mean Imputation, Mode Imputation, Constant Removal, Standardization	LASSO	penalty = 1.25	Support Vector Machines (SVM) of type C-SVC	kernel = 'Gaussian Kernel', cost = 0.01, gamma = 0.01	AUC = 0.500	162023	Taxonomy
946	Mean Imputation, Mode Imputation, Constant Removal, Standardization	Test-Budgeted Statistically Equivalent Signature (SES)	maxK = 3, alpha = 0.1, budget = 3 * nvars	Support Vector Machines (SVM) of type C-SVC	kernel = 'Gaussian Kernel', cost = 1.0, gamma = 0.1	AUC = 0.500	225906	Taxonomy
947	Mean Imputation, Mode Imputation, Constant Removal, Standardization	LASSO	penalty = 1.25	Support Vector Machines (SVM) of type C-SVC	kernel = 'Polynomial Kernel', cost = 0.01, gamma = 0.01, degree = 2	AUC = 0.534	161963	Taxonomy
948	Mean Imputation, Mode Imputation, Constant Removal, Standardization	Test-Budgeted Statistically Equivalent Signature (SES)	maxK = 3, alpha = 0.01, budget = 3 * nvars	Support Vector Machines (SVM) of type C-SVC	kernel = 'Polynomial Kernel', cost = 0.1, gamma = 0.1, degree = 2	AUC = 0.525	168133	Taxonomy
949	Mean Imputation, Mode Imputation, Constant Removal, Standardization	LASSO	penalty = 1.25	Classification Random Forest with Deviance splitting criterion	ntrees = 1000, minimum leaf size = 2	AUC = 0.731	162497	Taxonomy
950	Mean Imputation, Mode Imputation, Constant Removal, Standardization	Epilogi	equivThresh = 0.01, stopping criterion = Independence Test, stopping threshold = 0.01	Support Vector Machines (SVM) of type C-SVC	kernel = 'Gaussian Kernel', cost = 0.001, gamma = 10.0	AUC = 0.500	7774	Taxonomy
951	Mean Imputation, Mode Imputation, Constant Removal, Standardization	LASSO	penalty = 1.5	Classification Random Forest with Deviance splitting criterion	ntrees = 100, minimum leaf size = 5	AUC = 0.716	29	Taxonomy
952	Mean Imputation, Mode Imputation, Constant Removal, Standardization	Epilogi	equivThresh = 0.01, stopping criterion = Independence Test, stopping threshold = 0.05	Classification Random Forest with Deviance splitting criterion	ntrees = 1000, minimum leaf size = 3	AUC = 0.763	61904	Taxonomy
953	Mean Imputation, Mode Imputation, Constant Removal, Standardization	Test-Budgeted Statistically Equivalent Signature (SES)	maxK = 2, alpha = 0.01, budget = 3 * nvars	Support Vector Machines (SVM) of type C-SVC	kernel = 'Gaussian Kernel', cost = 10.0, gamma = 0.1	AUC = 0.500	10834	Taxonomy
954	Mean Imputation, Mode Imputation, Constant Removal, Standardization	LASSO	penalty = 1.25	Classification Random Forest with Deviance splitting criterion	ntrees = 100, minimum leaf size = 5	AUC = 0.737	161935	Taxonomy
955	Mean Imputation, Mode Imputation, Constant Removal, Standardization	Epilogi	equivThresh = 0.01, stopping criterion = Independence Test, stopping threshold = 0.01	Classification Random Forest with Deviance splitting criterion	ntrees = 100, minimum leaf size = 5	AUC = 0.761	7616	Taxonomy
956	Mean Imputation, Mode Imputation, Constant Removal, Standardization	LASSO	penalty = 0.5	Classification Random Forest with Deviance splitting criterion	ntrees = 100, minimum leaf size = 3	AUC = 0.797	256	Taxonomy
957	Mean Imputation, Mode Imputation, Constant Removal, Standardization	LASSO	penalty = 2.0	Support Vector Machines (SVM) of type C-SVC	kernel = 'Polynomial Kernel', cost = 0.01, gamma = 1.0, degree = 2	AUC = 0.500	64	Taxonomy
958	Mean Imputation, Mode Imputation, Constant Removal, Standardization	LASSO	penalty = 0.0	Support Vector Machines (SVM) of type C-SVC	kernel = 'Polynomial Kernel', cost = 0.01, gamma = 1.0, degree = 2	AUC = 0.500	136	Taxonomy
959	Mean Imputation, Mode Imputation, Constant Removal, Standardization	LASSO	penalty = 1.0	Support Vector Machines (SVM) of type C-SVC	kernel = 'Polynomial Kernel', cost = 0.1, gamma = 0.01, degree = 3	AUC = 0.500	92	Taxonomy
960	Mean Imputation, Mode Imputation, Constant Removal, Standardization	Test-Budgeted Statistically Equivalent Signature (SES)	maxK = 2, alpha = 0.05, budget = 3 * nvars	Classification Random Forest with Deviance splitting criterion	ntrees = 100, minimum leaf size = 5	AUC = 0.810	11281	Taxonomy
961	Mean Imputation, Mode Imputation, Constant Removal, Standardization	Test-Budgeted Statistically Equivalent Signature (SES)	maxK = 2, alpha = 0.05, budget = 3 * nvars	Support Vector Machines (SVM) of type C-SVC	kernel = 'Gaussian Kernel', cost = 0.1, gamma = 0.01	AUC = 0.500	11426	Taxonomy
962	Mean Imputation, Mode Imputation, Constant Removal, Standardization	Epilogi	equivThresh = 0.01, stopping criterion = Independence Test, stopping threshold = 0.01	Support Vector Machines (SVM) of type C-SVC	kernel = 'Gaussian Kernel', cost = 10.0, gamma = 0.1	AUC = 0.584	7757	Taxonomy
963	Mean Imputation, Mode Imputation, Constant Removal, Standardization	LASSO	penalty = 0.5	Classification Random Forest with Deviance splitting criterion	ntrees = 100, minimum leaf size = 3	AUC = 0.802	150	Taxonomy
964	Mean Imputation, Mode Imputation, Constant Removal, Standardization	LASSO	penalty = 0.25	Ridge Logistic Regression	lambda = 0.01	AUC = 0.664	55	Taxonomy
965	Mean Imputation, Mode Imputation, Constant Removal, Standardization	LASSO	penalty = 1.0	Classification Random Forest with Deviance splitting criterion	ntrees = 1000, minimum leaf size = 1	AUC = 0.739	878	Taxonomy
966	Mean Imputation, Mode Imputation, Constant Removal, Standardization	Test-Budgeted Statistically Equivalent Signature (SES)	maxK = 3, alpha = 0.05, budget = 3 * nvars	Support Vector Machines (SVM) of type C-SVC	kernel = 'Polynomial Kernel', cost = 0.001, gamma = 0.01, degree = 3	AUC = 0.500	270538	Taxonomy
967	Mean Imputation, Mode Imputation, Constant Removal, Standardization	LASSO	penalty = 1.0	Classification Random Forest with Deviance splitting criterion	ntrees = 1000, minimum leaf size = 2	AUC = 0.736	960	Taxonomy
968	Mean Imputation, Mode Imputation, Constant Removal, Standardization	Epilogi	equivThresh = 0.01, stopping criterion = Independence Test, stopping threshold = 0.001	Support Vector Machines (SVM) of type C-SVC	kernel = 'Polynomial Kernel', cost = 10.0, gamma = 0.01, degree = 2	AUC = 0.500	8687	Taxonomy
969	Mean Imputation, Mode Imputation, Constant Removal, Standardization	LASSO	penalty = 0.25	Support Vector Machines (SVM) of type C-SVC	kernel = 'Gaussian Kernel', cost = 0.01, gamma = 0.1	AUC = 0.500	249	Taxonomy
970	Mean Imputation, Mode Imputation, Constant Removal, Standardization	Epilogi	equivThresh = 0.01, stopping criterion = Independence Test, stopping threshold = 0.01	Classification Decision Tree with Deviance splitting criterion	minimum leaf size = 5, alpha = 0.05	AUC = 0.697	7637	Taxonomy
971	Mean Imputation, Mode Imputation, Constant Removal, Standardization	Test-Budgeted Statistically Equivalent Signature (SES)	maxK = 2, alpha = 0.01, budget = 3 * nvars	Support Vector Machines (SVM) of type C-SVC	kernel = 'Polynomial Kernel', cost = 0.01, gamma = 1.0, degree = 3	AUC = 0.500	10654	Taxonomy
972	Mean Imputation, Mode Imputation, Constant Removal, Standardization	LASSO	penalty = 1.5	Support Vector Machines (SVM) of type C-SVC	kernel = 'Polynomial Kernel', cost = 10.0, gamma = 1.0, degree = 3	AUC = 0.500	60	Taxonomy
973	Mean Imputation, Mode Imputation, Constant Removal, Standardization	Test-Budgeted Statistically Equivalent Signature (SES)	maxK = 3, alpha = 0.05, budget = 3 * nvars	Classification Random Forest with Deviance splitting criterion	ntrees = 1000, minimum leaf size = 3	AUC = 0.566	270581	Taxonomy
974	Mean Imputation, Mode Imputation, Constant Removal, Standardization	LASSO	penalty = 0.25	Ridge Logistic Regression	lambda = 10.0	AUC = 0.663	63	Taxonomy
975	Mean Imputation, Mode Imputation, Constant Removal, Standardization	Test-Budgeted Statistically Equivalent Signature (SES)	maxK = 3, alpha = 0.01, budget = 3 * nvars	Support Vector Machines (SVM) of type C-SVC	kernel = 'Polynomial Kernel', cost = 1.0, gamma = 0.001, degree = 2	AUC = 0.500	168143	Taxonomy
976	Mean Imputation, Mode Imputation, Constant Removal, Standardization	Test-Budgeted Statistically Equivalent Signature (SES)	maxK = 2, alpha = 0.1, budget = 3 * nvars	Support Vector Machines (SVM) of type C-SVC	kernel = 'Polynomial Kernel', cost = 0.1, gamma = 0.1, degree = 2	AUC = 0.500	68689	Taxonomy
977	Mean Imputation, Mode Imputation, Constant Removal, Standardization	Test-Budgeted Statistically Equivalent Signature (SES)	maxK = 3, alpha = 0.1, budget = 3 * nvars	Support Vector Machines (SVM) of type C-SVC	kernel = 'Gaussian Kernel', cost = 0.001, gamma = 0.1	AUC = 0.500	225877	Taxonomy
978	Mean Imputation, Mode Imputation, Constant Removal, Standardization	Epilogi	equivThresh = 0.01, stopping criterion = Independence Test, stopping threshold = 0.001	Classification Random Forest with Deviance splitting criterion	ntrees = 1000, minimum leaf size = 4	AUC = 0.695	10160	Taxonomy
979	Mean Imputation, Mode Imputation, Constant Removal, Standardization	Epilogi	equivThresh = 0.01, stopping criterion = Independence Test, stopping threshold = 0.01	Classification Random Forest with Deviance splitting criterion	ntrees = 1000, minimum leaf size = 4	AUC = 0.758	9080	Taxonomy
980	Mean Imputation, Mode Imputation, Constant Removal, Standardization	LASSO	penalty = 0.5	Support Vector Machines (SVM) of type C-SVC	kernel = 'Gaussian Kernel', cost = 1.0, gamma = 10.0	AUC = 0.500	282	Taxonomy
981	Mean Imputation, Mode Imputation, Constant Removal, Standardization	Test-Budgeted Statistically Equivalent Signature (SES)	maxK = 2, alpha = 0.1, budget = 3 * nvars	Classification Random Forest with Deviance splitting criterion	ntrees = 1000, minimum leaf size = 2	AUC = 0.810	71396	Taxonomy
982	Mean Imputation, Mode Imputation, Constant Removal, Standardization	Test-Budgeted Statistically Equivalent Signature (SES)	maxK = 3, alpha = 0.05, budget = 3 * nvars	Support Vector Machines (SVM) of type C-SVC	kernel = 'Gaussian Kernel', cost = 10.0, gamma = 0.001	AUC = 0.547	270647	Taxonomy
983	Mean Imputation, Mode Imputation, Constant Removal, Standardization	LASSO	penalty = 1.25	Support Vector Machines (SVM) of type C-SVC	kernel = 'Polynomial Kernel', cost = 0.001, gamma = 1.0, degree = 3	AUC = 0.500	161962	Taxonomy
984	Mean Imputation, Mode Imputation, Constant Removal, Standardization	Test-Budgeted Statistically Equivalent Signature (SES)	maxK = 3, alpha = 0.1, budget = 3 * nvars	Classification Random Forest with Deviance splitting criterion	ntrees = 1000, minimum leaf size = 1	AUC = 0.770	227915	Taxonomy
985	Mean Imputation, Mode Imputation, Constant Removal, Standardization	Test-Budgeted Statistically Equivalent Signature (SES)	maxK = 2, alpha = 0.01, budget = 3 * nvars	Classification Decision Tree with Deviance splitting criterion	minimum leaf size = 2, alpha = 0.05	AUC = 0.685	10583	Taxonomy
986	Mean Imputation, Mode Imputation, Constant Removal, Standardization	LASSO	penalty = 1.0	Classification Random Forest with Deviance splitting criterion	ntrees = 100, minimum leaf size = 5	AUC = 0.748	35	Taxonomy
987	Mean Imputation, Mode Imputation, Constant Removal, Standardization	LASSO	penalty = 0.5	Classification Random Forest with Deviance splitting criterion	ntrees = 100, minimum leaf size = 1	AUC = 0.795	267	Taxonomy
988	Mean Imputation, Mode Imputation, Constant Removal, Standardization	LASSO	penalty = 0.25	Support Vector Machines (SVM) of type C-SVC	kernel = 'Gaussian Kernel', cost = 0.001, gamma = 0.01	AUC = 0.500	257	Taxonomy
989	Mean Imputation, Mode Imputation, Constant Removal, Standardization	Epilogi	equivThresh = 0.01, stopping criterion = Independence Test, stopping threshold = 0.05	Classification Random Forest with Deviance splitting criterion	ntrees = 100, minimum leaf size = 4	AUC = 0.762	61513	Taxonomy
990	Mean Imputation, Mode Imputation, Constant Removal, Standardization	Test-Budgeted Statistically Equivalent Signature (SES)	maxK = 3, alpha = 0.01, budget = 3 * nvars	Classification Random Forest with Deviance splitting criterion	ntrees = 100, minimum leaf size = 1	AUC = 0.600	168138	Taxonomy
991	Mean Imputation, Mode Imputation, Constant Removal, Standardization	Epilogi	equivThresh = 0.01, stopping criterion = Independence Test, stopping threshold = 0.05	Support Vector Machines (SVM) of type C-SVC	kernel = 'Gaussian Kernel', cost = 0.001, gamma = 0.001	AUC = 0.500	61751	Taxonomy
992	Mean Imputation, Mode Imputation, Constant Removal, Standardization	Epilogi	equivThresh = 0.01, stopping criterion = Independence Test, stopping threshold = 0.01	Classification Random Forest with Deviance splitting criterion	ntrees = 1000, minimum leaf size = 4	AUC = 0.762	8585	Taxonomy
993	Mean Imputation, Mode Imputation, Constant Removal, Standardization	LASSO	penalty = 1.0	Support Vector Machines (SVM) of type C-SVC	kernel = 'Polynomial Kernel', cost = 0.01, gamma = 0.001, degree = 3	AUC = 0.589	80	Taxonomy
994	Mean Imputation, Mode Imputation, Constant Removal, Standardization	LASSO	penalty = 1.5	Classification Random Forest with Deviance splitting criterion	ntrees = 100, minimum leaf size = 1	AUC = 0.705	49	Taxonomy
995	Mean Imputation, Mode Imputation, Constant Removal, Standardization	LASSO	penalty = 2.0	Classification Random Forest with Deviance splitting criterion	ntrees = 100, minimum leaf size = 2	AUC = 0.666	37	Taxonomy
996	Mean Imputation, Mode Imputation, Constant Removal, Standardization	LASSO	penalty = 0.0	Classification Random Forest with Deviance splitting criterion	ntrees = 100, minimum leaf size = 2	AUC = 0.802	245	Taxonomy
997	Mean Imputation, Mode Imputation, Constant Removal, Standardization	Test-Budgeted Statistically Equivalent Signature (SES)	maxK = 2, alpha = 0.1, budget = 3 * nvars	Classification Random Forest with Deviance splitting criterion	ntrees = 100, minimum leaf size = 5	AUC = 0.817	68591	Taxonomy
998	Mean Imputation, Mode Imputation, Constant Removal, Standardization	Test-Budgeted Statistically Equivalent Signature (SES)	maxK = 3, alpha = 0.1, budget = 3 * nvars	Support Vector Machines (SVM) of type C-SVC	kernel = 'Linear Kernel', cost = 0.001	AUC = 0.710	225811	Taxonomy
999	Mean Imputation, Mode Imputation, Constant Removal, Standardization	Test-Budgeted Statistically Equivalent Signature (SES)	maxK = 2, alpha = 0.05, budget = 3 * nvars	Support Vector Machines (SVM) of type C-SVC	kernel = 'Polynomial Kernel', cost = 0.01, gamma = 0.01, degree = 3	AUC = 0.500	11260	Taxonomy
1000	Mean Imputation, Mode Imputation, Constant Removal, Standardization	LASSO	penalty = 1.25	Classification Random Forest with Deviance splitting criterion	ntrees = 100, minimum leaf size = 3	AUC = 0.735	161931	Taxonomy
1001	Mean Imputation, Mode Imputation, Constant Removal, Standardization	Test-Budgeted Statistically Equivalent Signature (SES)	maxK = 2, alpha = 0.01, budget = 3 * nvars	Classification Random Forest with Deviance splitting criterion	ntrees = 100, minimum leaf size = 3	AUC = 0.812	10744	Taxonomy
1002	Mean Imputation, Mode Imputation, Constant Removal, Standardization	LASSO	penalty = 0.25	Support Vector Machines (SVM) of type C-SVC	kernel = 'Gaussian Kernel', cost = 0.001, gamma = 0.1	AUC = 0.500	269	Taxonomy
1003	Mean Imputation, Mode Imputation, Constant Removal, Standardization	LASSO	penalty = 0.25	Support Vector Machines (SVM) of type C-SVC	kernel = 'Gaussian Kernel', cost = 10.0, gamma = 1.0	AUC = 0.500	231	Taxonomy
1004	Mean Imputation, Mode Imputation, Constant Removal, Standardization	Epilogi	equivThresh = 0.01, stopping criterion = Independence Test, stopping threshold = 0.001	Ridge Logistic Regression	lambda = 100.0	AUC = 0.533	8667	Taxonomy
1005	Mean Imputation, Mode Imputation, Constant Removal, Standardization	Epilogi	equivThresh = 0.01, stopping criterion = Independence Test, stopping threshold = 0.01	Support Vector Machines (SVM) of type C-SVC	kernel = 'Polynomial Kernel', cost = 0.1, gamma = 1.0, degree = 2	AUC = 0.500	7639	Taxonomy
1006	Mean Imputation, Mode Imputation, Constant Removal, Standardization	Test-Budgeted Statistically Equivalent Signature (SES)	maxK = 3, alpha = 0.1, budget = 3 * nvars	Support Vector Machines (SVM) of type C-SVC	kernel = 'Gaussian Kernel', cost = 0.01, gamma = 0.1	AUC = 0.500	225882	Taxonomy
1007	Mean Imputation, Mode Imputation, Constant Removal, Standardization	Test-Budgeted Statistically Equivalent Signature (SES)	maxK = 2, alpha = 0.05, budget = 3 * nvars	Classification Random Forest with Deviance splitting criterion	ntrees = 100, minimum leaf size = 1	AUC = 0.812	11445	Taxonomy
1008	Mean Imputation, Mode Imputation, Constant Removal, Standardization	Epilogi	equivThresh = 0.01, stopping criterion = Independence Test, stopping threshold = 0.01	Classification Decision Tree with Deviance splitting criterion	minimum leaf size = 5, alpha = 0.01	AUC = 0.708	7628	Taxonomy
1009	Mean Imputation, Mode Imputation, Constant Removal, Standardization	Test-Budgeted Statistically Equivalent Signature (SES)	maxK = 2, alpha = 0.01, budget = 3 * nvars	Ridge Logistic Regression	lambda = 1.0	AUC = 0.616	10547	Taxonomy
1010	Mean Imputation, Mode Imputation, Constant Removal, Standardization	Test-Budgeted Statistically Equivalent Signature (SES)	maxK = 3, alpha = 0.05, budget = 3 * nvars	Support Vector Machines (SVM) of type C-SVC	kernel = 'Polynomial Kernel', cost = 10.0, gamma = 1.0, degree = 2	AUC = 0.500	270544	Taxonomy
1011	Mean Imputation, Mode Imputation, Constant Removal, Standardization	LASSO	penalty = 1.5	Classification Random Forest with Deviance splitting criterion	ntrees = 100, minimum leaf size = 5	AUC = 0.703	47	Taxonomy
1012	Mean Imputation, Mode Imputation, Constant Removal, Standardization	Test-Budgeted Statistically Equivalent Signature (SES)	maxK = 2, alpha = 0.1, budget = 3 * nvars	Classification Decision Tree with Deviance splitting criterion	minimum leaf size = 4, alpha = 0.1	AUC = 0.699	68626	Taxonomy
1013	Mean Imputation, Mode Imputation, Constant Removal, Standardization	LASSO	penalty = 1.0	Support Vector Machines (SVM) of type C-SVC	kernel = 'Gaussian Kernel', cost = 0.001, gamma = 10.0	AUC = 0.500	173	Taxonomy
1014	Mean Imputation, Mode Imputation, Constant Removal, Standardization	LASSO	penalty = 1.5	Classification Random Forest with Deviance splitting criterion	ntrees = 1000, minimum leaf size = 2	AUC = 0.707	422	Taxonomy
1015	Mean Imputation, Mode Imputation, Constant Removal, Standardization	Test-Budgeted Statistically Equivalent Signature (SES)	maxK = 3, alpha = 0.05, budget = 3 * nvars	Support Vector Machines (SVM) of type C-SVC	kernel = 'Gaussian Kernel', cost = 10.0, gamma = 10.0	AUC = 0.500	270647	Taxonomy
1016	Mean Imputation, Mode Imputation, Constant Removal, Standardization	Epilogi	equivThresh = 0.01, stopping criterion = Independence Test, stopping threshold = 0.01	Support Vector Machines (SVM) of type C-SVC	kernel = 'Polynomial Kernel', cost = 1.0, gamma = 1.0, degree = 2	AUC = 0.500	7650	Taxonomy
1017	Mean Imputation, Mode Imputation, Constant Removal, Standardization	Epilogi	equivThresh = 0.01, stopping criterion = Independence Test, stopping threshold = 0.001	Support Vector Machines (SVM) of type C-SVC	kernel = 'Polynomial Kernel', cost = 1.0, gamma = 1.0, degree = 2	AUC = 0.500	8685	Taxonomy
1018	Mean Imputation, Mode Imputation, Constant Removal, Standardization	LASSO	penalty = 1.5	Support Vector Machines (SVM) of type C-SVC	kernel = 'Gaussian Kernel', cost = 0.01, gamma = 0.01	AUC = 0.500	132	Taxonomy
1019	Mean Imputation, Mode Imputation, Constant Removal, Standardization	LASSO	penalty = 1.0	Support Vector Machines (SVM) of type C-SVC	kernel = 'Polynomial Kernel', cost = 0.01, gamma = 0.01, degree = 2	AUC = 0.562	84	Taxonomy
1020	Mean Imputation, Mode Imputation, Constant Removal, Standardization	Test-Budgeted Statistically Equivalent Signature (SES)	maxK = 2, alpha = 0.1, budget = 3 * nvars	Support Vector Machines (SVM) of type C-SVC	kernel = 'Polynomial Kernel', cost = 0.1, gamma = 0.01, degree = 3	AUC = 0.500	68717	Taxonomy
1021	Mean Imputation, Mode Imputation, Constant Removal, Standardization	Epilogi	equivThresh = 0.01, stopping criterion = Independence Test, stopping threshold = 0.01	Classification Random Forest with Deviance splitting criterion	ntrees = 100, minimum leaf size = 3	AUC = 0.762	7565	Taxonomy
1022	Mean Imputation, Mode Imputation, Constant Removal, Standardization	Epilogi	equivThresh = 0.01, stopping criterion = Independence Test, stopping threshold = 0.001	Classification Decision Tree with Deviance splitting criterion	minimum leaf size = 3, alpha = 0.1	AUC = 0.674	8762	Taxonomy
1023	Mean Imputation, Mode Imputation, Constant Removal, Standardization	Test-Budgeted Statistically Equivalent Signature (SES)	maxK = 2, alpha = 0.05, budget = 3 * nvars	Classification Random Forest with Deviance splitting criterion	ntrees = 100, minimum leaf size = 2	AUC = 0.811	11310	Taxonomy
1024	Mean Imputation, Mode Imputation, Constant Removal, Standardization	LASSO	penalty = 1.25	Classification Random Forest with Deviance splitting criterion	ntrees = 100, minimum leaf size = 5	AUC = 0.742	161913	Taxonomy
1025	Mean Imputation, Mode Imputation, Constant Removal, Standardization	Test-Budgeted Statistically Equivalent Signature (SES)	maxK = 3, alpha = 0.01, budget = 3 * nvars	Classification Random Forest with Deviance splitting criterion	ntrees = 1000, minimum leaf size = 4	AUC = 0.614	168358	Taxonomy
1026	Mean Imputation, Mode Imputation, Constant Removal, Standardization	Test-Budgeted Statistically Equivalent Signature (SES)	maxK = 2, alpha = 0.1, budget = 3 * nvars	Classification Random Forest with Deviance splitting criterion	ntrees = 1000, minimum leaf size = 3	AUC = 0.814	70939	Taxonomy
1027	Mean Imputation, Mode Imputation, Constant Removal, Standardization	LASSO	penalty = 1.25	Support Vector Machines (SVM) of type C-SVC	kernel = 'Polynomial Kernel', cost = 0.1, gamma = 0.01, degree = 3	AUC = 0.500	162014	Taxonomy
1028	Mean Imputation, Mode Imputation, Constant Removal, Standardization	Test-Budgeted Statistically Equivalent Signature (SES)	maxK = 3, alpha = 0.05, budget = 3 * nvars	Classification Random Forest with Deviance splitting criterion	ntrees = 1000, minimum leaf size = 2	AUC = 0.554	270917	Taxonomy
1029	Mean Imputation, Mode Imputation, Constant Removal, Standardization	Test-Budgeted Statistically Equivalent Signature (SES)	maxK = 3, alpha = 0.01, budget = 3 * nvars	Support Vector Machines (SVM) of type C-SVC	kernel = 'Gaussian Kernel', cost = 10.0, gamma = 0.01	AUC = 0.550	168245	Taxonomy
1030	Mean Imputation, Mode Imputation, Constant Removal, Standardization	Epilogi	equivThresh = 0.01, stopping criterion = Independence Test, stopping threshold = 0.001	Support Vector Machines (SVM) of type C-SVC	kernel = 'Polynomial Kernel', cost = 0.01, gamma = 1.0, degree = 2	AUC = 0.537	8686	Taxonomy
1031	Mean Imputation, Mode Imputation, Constant Removal, Standardization	LASSO	penalty = 2.0	Support Vector Machines (SVM) of type C-SVC	kernel = 'Polynomial Kernel', cost = 10.0, gamma = 0.01, degree = 2	AUC = 0.500	57	Taxonomy
1032	Mean Imputation, Mode Imputation, Constant Removal, Standardization	LASSO	penalty = 0.0	Support Vector Machines (SVM) of type C-SVC	kernel = 'Polynomial Kernel', cost = 10.0, gamma = 0.01, degree = 2	AUC = 0.500	143	Taxonomy
1033	Mean Imputation, Mode Imputation, Constant Removal, Standardization	LASSO	penalty = 0.25	Classification Decision Tree with Deviance splitting criterion	minimum leaf size = 2, alpha = 0.05	AUC = 0.692	100	Taxonomy
1034	Mean Imputation, Mode Imputation, Constant Removal, Standardization	Epilogi	equivThresh = 0.01, stopping criterion = Independence Test, stopping threshold = 0.05	Support Vector Machines (SVM) of type C-SVC	kernel = 'Gaussian Kernel', cost = 1.0, gamma = 1.0	AUC = 0.500	61763	Taxonomy
1035	Mean Imputation, Mode Imputation, Constant Removal, Standardization	Test-Budgeted Statistically Equivalent Signature (SES)	maxK = 3, alpha = 0.01, budget = 3 * nvars	Support Vector Machines (SVM) of type C-SVC	kernel = 'Gaussian Kernel', cost = 0.1, gamma = 1.0	AUC = 0.500	168229	Taxonomy
1036	Mean Imputation, Mode Imputation, Constant Removal, Standardization	Test-Budgeted Statistically Equivalent Signature (SES)	maxK = 2, alpha = 0.05, budget = 3 * nvars	Classification Random Forest with Deviance splitting criterion	ntrees = 1000, minimum leaf size = 1	AUC = 0.819	12343	Taxonomy
1037	Mean Imputation, Mode Imputation, Constant Removal, Standardization	LASSO	penalty = 1.25	Support Vector Machines (SVM) of type C-SVC	kernel = 'Polynomial Kernel', cost = 0.01, gamma = 0.001, degree = 3	AUC = 0.560	161974	Taxonomy
1038	Mean Imputation, Mode Imputation, Constant Removal, Standardization	LASSO	penalty = 0.25	Support Vector Machines (SVM) of type C-SVC	kernel = 'Linear Kernel', cost = 0.1	AUC = 0.723	222	Taxonomy
1039	Mean Imputation, Mode Imputation, Constant Removal, Standardization	LASSO	penalty = 0.5	Classification Random Forest with Deviance splitting criterion	ntrees = 100, minimum leaf size = 3	AUC = 0.802	88	Taxonomy
1040	Mean Imputation, Mode Imputation, Constant Removal, Standardization	LASSO	penalty = 1.5	Support Vector Machines (SVM) of type C-SVC	kernel = 'Polynomial Kernel', cost = 0.1, gamma = 1.0, degree = 2	AUC = 0.500	62	Taxonomy
1041	Mean Imputation, Mode Imputation, Constant Removal, Standardization	Test-Budgeted Statistically Equivalent Signature (SES)	maxK = 3, alpha = 0.01, budget = 3 * nvars	Classification Random Forest with Deviance splitting criterion	ntrees = 100, minimum leaf size = 4	AUC = 0.604	168121	Taxonomy
1042	Mean Imputation, Mode Imputation, Constant Removal, Standardization	Test-Budgeted Statistically Equivalent Signature (SES)	maxK = 2, alpha = 0.01, budget = 3 * nvars	Support Vector Machines (SVM) of type C-SVC	kernel = 'Gaussian Kernel', cost = 0.001, gamma = 0.01	AUC = 0.500	10821	Taxonomy
1043	Mean Imputation, Mode Imputation, Constant Removal, Standardization	LASSO	penalty = 1.0	Support Vector Machines (SVM) of type C-SVC	kernel = 'Polynomial Kernel', cost = 1.0, gamma = 10.0, degree = 3	AUC = 0.500	81	Taxonomy
1044	Mean Imputation, Mode Imputation, Constant Removal, Standardization	Test-Budgeted Statistically Equivalent Signature (SES)	maxK = 3, alpha = 0.1, budget = 3 * nvars	Classification Decision Tree with Deviance splitting criterion	minimum leaf size = 2, alpha = 0.01	AUC = 0.716	225719	Taxonomy
1045	Mean Imputation, Mode Imputation, Constant Removal, Standardization	LASSO	penalty = 1.0	Support Vector Machines (SVM) of type C-SVC	kernel = 'Polynomial Kernel', cost = 0.001, gamma = 1.0, degree = 3	AUC = 0.500	92	Taxonomy
1046	Mean Imputation, Mode Imputation, Constant Removal, Standardization	Test-Budgeted Statistically Equivalent Signature (SES)	maxK = 3, alpha = 0.05, budget = 3 * nvars	Classification Random Forest with Deviance splitting criterion	ntrees = 100, minimum leaf size = 2	AUC = 0.558	270466	Taxonomy
1047	Mean Imputation, Mode Imputation, Constant Removal, Standardization	LASSO	penalty = 1.5	Classification Decision Tree with Deviance splitting criterion	minimum leaf size = 5, alpha = 0.01	AUC = 0.697	76	Taxonomy
1048	Mean Imputation, Mode Imputation, Constant Removal, Standardization	Test-Budgeted Statistically Equivalent Signature (SES)	maxK = 2, alpha = 0.1, budget = 3 * nvars	Support Vector Machines (SVM) of type C-SVC	kernel = 'Polynomial Kernel', cost = 1.0, gamma = 0.01, degree = 3	AUC = 0.500	68684	Taxonomy
1049	Mean Imputation, Mode Imputation, Constant Removal, Standardization	Test-Budgeted Statistically Equivalent Signature (SES)	maxK = 3, alpha = 0.01, budget = 3 * nvars	Classification Random Forest with Deviance splitting criterion	ntrees = 1000, minimum leaf size = 5	AUC = 0.601	168830	Taxonomy
1050	Mean Imputation, Mode Imputation, Constant Removal, Standardization	Epilogi	equivThresh = 0.01, stopping criterion = Independence Test, stopping threshold = 0.05	Support Vector Machines (SVM) of type C-SVC	kernel = 'Polynomial Kernel', cost = 0.1, gamma = 0.1, degree = 2	AUC = 0.500	61648	Taxonomy
1051	Mean Imputation, Mode Imputation, Constant Removal, Standardization	Epilogi	equivThresh = 0.01, stopping criterion = Independence Test, stopping threshold = 0.01	Classification Random Forest with Deviance splitting criterion	ntrees = 100, minimum leaf size = 5	AUC = 0.757	7652	Taxonomy
1052	Mean Imputation, Mode Imputation, Constant Removal, Standardization	LASSO	penalty = 1.25	Classification Random Forest with Deviance splitting criterion	ntrees = 1000, minimum leaf size = 1	AUC = 0.728	162548	Taxonomy
1053	Mean Imputation, Mode Imputation, Constant Removal, Standardization	Epilogi	equivThresh = 0.01, stopping criterion = Independence Test, stopping threshold = 0.05	Classification Random Forest with Deviance splitting criterion	ntrees = 100, minimum leaf size = 1	AUC = 0.758	61649	Taxonomy
1054	Mean Imputation, Mode Imputation, Constant Removal, Standardization	Test-Budgeted Statistically Equivalent Signature (SES)	maxK = 3, alpha = 0.1, budget = 3 * nvars	Classification Random Forest with Deviance splitting criterion	ntrees = 1000, minimum leaf size = 1	AUC = 0.771	228001	Taxonomy
1055	Mean Imputation, Mode Imputation, Constant Removal, Standardization	LASSO	penalty = 0.5	Support Vector Machines (SVM) of type C-SVC	kernel = 'Gaussian Kernel', cost = 10.0, gamma = 0.1	AUC = 0.500	264	Taxonomy
1056	Mean Imputation, Mode Imputation, Constant Removal, Standardization	Test-Budgeted Statistically Equivalent Signature (SES)	maxK = 2, alpha = 0.1, budget = 3 * nvars	Support Vector Machines (SVM) of type C-SVC	kernel = 'Gaussian Kernel', cost = 1.0, gamma = 0.01	AUC = 0.603	68797	Taxonomy
1057	Mean Imputation, Mode Imputation, Constant Removal, Standardization	Test-Budgeted Statistically Equivalent Signature (SES)	maxK = 3, alpha = 0.1, budget = 3 * nvars	Ridge Logistic Regression	lambda = 0.1	AUC = 0.621	225688	Taxonomy
1058	Mean Imputation, Mode Imputation, Constant Removal, Standardization	Test-Budgeted Statistically Equivalent Signature (SES)	maxK = 2, alpha = 0.01, budget = 3 * nvars	Support Vector Machines (SVM) of type C-SVC	kernel = 'Gaussian Kernel', cost = 10.0, gamma = 1.0	AUC = 0.500	10826	Taxonomy
1059	Mean Imputation, Mode Imputation, Constant Removal, Standardization	Test-Budgeted Statistically Equivalent Signature (SES)	maxK = 2, alpha = 0.05, budget = 3 * nvars	Support Vector Machines (SVM) of type C-SVC	kernel = 'Polynomial Kernel', cost = 0.01, gamma = 10.0, degree = 2	AUC = 0.576	11245	Taxonomy
1060	Mean Imputation, Mode Imputation, Constant Removal, Standardization	Test-Budgeted Statistically Equivalent Signature (SES)	maxK = 3, alpha = 0.1, budget = 3 * nvars	Ridge Logistic Regression	lambda = 0.01	AUC = 0.624	225696	Taxonomy
1061	Mean Imputation, Mode Imputation, Constant Removal, Standardization	Epilogi	equivThresh = 0.01, stopping criterion = Independence Test, stopping threshold = 0.001	Classification Decision Tree with Deviance splitting criterion	minimum leaf size = 5, alpha = 0.05	AUC = 0.702	8744	Taxonomy
1062	Mean Imputation, Mode Imputation, Constant Removal, Standardization	Epilogi	equivThresh = 0.01, stopping criterion = Independence Test, stopping threshold = 0.001	Classification Random Forest with Deviance splitting criterion	ntrees = 100, minimum leaf size = 3	AUC = 0.707	8691	Taxonomy
1063	Mean Imputation, Mode Imputation, Constant Removal, Standardization	LASSO	penalty = 1.5	Classification Random Forest with Deviance splitting criterion	ntrees = 1000, minimum leaf size = 4	AUC = 0.713	434	Taxonomy
1064	Mean Imputation, Mode Imputation, Constant Removal, Standardization	LASSO	penalty = 2.0	Classification Random Forest with Deviance splitting criterion	ntrees = 1000, minimum leaf size = 4	AUC = 0.672	311	Taxonomy
1065	Mean Imputation, Mode Imputation, Constant Removal, Standardization	LASSO	penalty = 0.0	Classification Random Forest with Deviance splitting criterion	ntrees = 1000, minimum leaf size = 4	AUC = 0.803	2620	Taxonomy
1066	Mean Imputation, Mode Imputation, Constant Removal, Standardization	LASSO	penalty = 0.5	Classification Random Forest with Deviance splitting criterion	ntrees = 1000, minimum leaf size = 3	AUC = 0.800	2681	Taxonomy
1067	Mean Imputation, Mode Imputation, Constant Removal, Standardization	LASSO	penalty = 2.0	Classification Random Forest with Deviance splitting criterion	ntrees = 100, minimum leaf size = 1	AUC = 0.673	29	Taxonomy
1068	Mean Imputation, Mode Imputation, Constant Removal, Standardization	LASSO	penalty = 0.0	Classification Random Forest with Deviance splitting criterion	ntrees = 100, minimum leaf size = 1	AUC = 0.805	226	Taxonomy
1069	Mean Imputation, Mode Imputation, Constant Removal, Standardization	LASSO	penalty = 0.5	Support Vector Machines (SVM) of type C-SVC	kernel = 'Polynomial Kernel', cost = 0.01, gamma = 0.1, degree = 3	AUC = 0.500	129	Taxonomy
1070	Mean Imputation, Mode Imputation, Constant Removal, Standardization	LASSO	penalty = 2.0	Support Vector Machines (SVM) of type C-SVC	kernel = 'Gaussian Kernel', cost = 0.001, gamma = 1.0	AUC = 0.500	150	Taxonomy
1071	Mean Imputation, Mode Imputation, Constant Removal, Standardization	LASSO	penalty = 0.0	Support Vector Machines (SVM) of type C-SVC	kernel = 'Gaussian Kernel', cost = 0.001, gamma = 1.0	AUC = 0.500	297	Taxonomy
1072	Mean Imputation, Mode Imputation, Constant Removal, Standardization	Test-Budgeted Statistically Equivalent Signature (SES)	maxK = 3, alpha = 0.1, budget = 3 * nvars	Support Vector Machines (SVM) of type C-SVC	kernel = 'Polynomial Kernel', cost = 0.001, gamma = 10.0, degree = 3	AUC = 0.608	225759	Taxonomy
1073	Mean Imputation, Mode Imputation, Constant Removal, Standardization	LASSO	penalty = 1.0	Support Vector Machines (SVM) of type C-SVC	kernel = 'Polynomial Kernel', cost = 0.01, gamma = 10.0, degree = 2	AUC = 0.500	79	Taxonomy
1074	Mean Imputation, Mode Imputation, Constant Removal, Standardization	Test-Budgeted Statistically Equivalent Signature (SES)	maxK = 3, alpha = 0.1, budget = 3 * nvars	Support Vector Machines (SVM) of type C-SVC	kernel = 'Polynomial Kernel', cost = 0.1, gamma = 0.1, degree = 3	AUC = 0.628	225784	Taxonomy
1075	Mean Imputation, Mode Imputation, Constant Removal, Standardization	LASSO	penalty = 1.0	Classification Decision Tree with Deviance splitting criterion	minimum leaf size = 4, alpha = 0.1	AUC = 0.669	84	Taxonomy
1076	Mean Imputation, Mode Imputation, Constant Removal, Standardization	Epilogi	equivThresh = 0.01, stopping criterion = Independence Test, stopping threshold = 0.05	Support Vector Machines (SVM) of type C-SVC	kernel = 'Gaussian Kernel', cost = 0.01, gamma = 0.001	AUC = 0.654	61790	Taxonomy
1077	Mean Imputation, Mode Imputation, Constant Removal, Standardization	LASSO	penalty = 1.0	Classification Random Forest with Deviance splitting criterion	ntrees = 100, minimum leaf size = 3	AUC = 0.742	72	Taxonomy
1078	Mean Imputation, Mode Imputation, Constant Removal, Standardization	LASSO	penalty = 0.25	Classification Random Forest with Deviance splitting criterion	ntrees = 1000, minimum leaf size = 3	AUC = 0.801	2541	Taxonomy
1079	Mean Imputation, Mode Imputation, Constant Removal, Standardization	LASSO	penalty = 2.0	Classification Random Forest with Deviance splitting criterion	ntrees = 1000, minimum leaf size = 5	AUC = 0.682	196	Taxonomy
1080	Mean Imputation, Mode Imputation, Constant Removal, Standardization	LASSO	penalty = 0.0	Classification Random Forest with Deviance splitting criterion	ntrees = 1000, minimum leaf size = 5	AUC = 0.804	1567	Taxonomy
1081	Mean Imputation, Mode Imputation, Constant Removal, Standardization	Test-Budgeted Statistically Equivalent Signature (SES)	maxK = 3, alpha = 0.1, budget = 3 * nvars	Support Vector Machines (SVM) of type C-SVC	kernel = 'Polynomial Kernel', cost = 0.001, gamma = 0.001, degree = 3	AUC = 0.711	225759	Taxonomy
1082	Mean Imputation, Mode Imputation, Constant Removal, Standardization	LASSO	penalty = 0.5	Support Vector Machines (SVM) of type C-SVC	kernel = 'Polynomial Kernel', cost = 0.001, gamma = 1.0, degree = 2	AUC = 0.500	131	Taxonomy
1083	Mean Imputation, Mode Imputation, Constant Removal, Standardization	Test-Budgeted Statistically Equivalent Signature (SES)	maxK = 2, alpha = 0.1, budget = 3 * nvars	Classification Random Forest with Deviance splitting criterion	ntrees = 100, minimum leaf size = 2	AUC = 0.808	68803	Taxonomy
1084	Mean Imputation, Mode Imputation, Constant Removal, Standardization	Test-Budgeted Statistically Equivalent Signature (SES)	maxK = 2, alpha = 0.05, budget = 3 * nvars	Support Vector Machines (SVM) of type C-SVC	kernel = 'Polynomial Kernel', cost = 10.0, gamma = 0.1, degree = 3	AUC = 0.500	11293	Taxonomy
1085	Mean Imputation, Mode Imputation, Constant Removal, Standardization	Epilogi	equivThresh = 0.01, stopping criterion = Independence Test, stopping threshold = 0.01	Classification Random Forest with Deviance splitting criterion	ntrees = 100, minimum leaf size = 1	AUC = 0.747	7684	Taxonomy
1086	Mean Imputation, Mode Imputation, Constant Removal, Standardization	Epilogi	equivThresh = 0.01, stopping criterion = Independence Test, stopping threshold = 0.001	Classification Random Forest with Deviance splitting criterion	ntrees = 100, minimum leaf size = 4	AUC = 0.718	8622	Taxonomy
1087	Mean Imputation, Mode Imputation, Constant Removal, Standardization	Test-Budgeted Statistically Equivalent Signature (SES)	maxK = 3, alpha = 0.1, budget = 3 * nvars	Classification Decision Tree with Deviance splitting criterion	minimum leaf size = 2, alpha = 0.05	AUC = 0.682	225728	Taxonomy
1088	Mean Imputation, Mode Imputation, Constant Removal, Standardization	Test-Budgeted Statistically Equivalent Signature (SES)	maxK = 3, alpha = 0.01, budget = 3 * nvars	Support Vector Machines (SVM) of type C-SVC	kernel = 'Linear Kernel', cost = 0.01	AUC = 0.590	168140	Taxonomy
1089	Mean Imputation, Mode Imputation, Constant Removal, Standardization	LASSO	penalty = 1.5	Classification Decision Tree with Deviance splitting criterion	minimum leaf size = 5, alpha = 0.05	AUC = 0.684	83	Taxonomy
1090	Mean Imputation, Mode Imputation, Constant Removal, Standardization	Epilogi	equivThresh = 0.01, stopping criterion = Independence Test, stopping threshold = 0.05	Support Vector Machines (SVM) of type C-SVC	kernel = 'Polynomial Kernel', cost = 1.0, gamma = 0.01, degree = 3	AUC = 0.500	61639	Taxonomy
1091	Mean Imputation, Mode Imputation, Constant Removal, Standardization	LASSO	penalty = 1.0	Classification Random Forest with Deviance splitting criterion	ntrees = 100, minimum leaf size = 2	AUC = 0.741	76	Taxonomy
1092	Mean Imputation, Mode Imputation, Constant Removal, Standardization	Test-Budgeted Statistically Equivalent Signature (SES)	maxK = 2, alpha = 0.05, budget = 3 * nvars	Support Vector Machines (SVM) of type C-SVC	kernel = 'Polynomial Kernel', cost = 1.0, gamma = 10.0, degree = 3	AUC = 0.611	11295	Taxonomy
1093	Mean Imputation, Mode Imputation, Constant Removal, Standardization	LASSO	penalty = 1.25	Classification Random Forest with Deviance splitting criterion	ntrees = 100, minimum leaf size = 5	AUC = 0.728	161946	Taxonomy
1094	Mean Imputation, Mode Imputation, Constant Removal, Standardization	Test-Budgeted Statistically Equivalent Signature (SES)	maxK = 3, alpha = 0.1, budget = 3 * nvars	Ridge Logistic Regression	lambda = 10.0	AUC = 0.599	225677	Taxonomy
1095	Mean Imputation, Mode Imputation, Constant Removal, Standardization	LASSO	penalty = 1.5	Support Vector Machines (SVM) of type C-SVC	kernel = 'Polynomial Kernel', cost = 0.1, gamma = 0.01, degree = 3	AUC = 0.620	69	Taxonomy
1096	Mean Imputation, Mode Imputation, Constant Removal, Standardization	LASSO	penalty = 1.0	Classification Random Forest with Deviance splitting criterion	ntrees = 100, minimum leaf size = 5	AUC = 0.747	48	Taxonomy
1097	Mean Imputation, Mode Imputation, Constant Removal, Standardization	Test-Budgeted Statistically Equivalent Signature (SES)	maxK = 2, alpha = 0.05, budget = 3 * nvars	Classification Random Forest with Deviance splitting criterion	ntrees = 100, minimum leaf size = 1	AUC = 0.819	11151	Taxonomy
1098	Mean Imputation, Mode Imputation, Constant Removal, Standardization	Epilogi	equivThresh = 0.01, stopping criterion = Independence Test, stopping threshold = 0.05	Support Vector Machines (SVM) of type C-SVC	kernel = 'Polynomial Kernel', cost = 10.0, gamma = 0.01, degree = 3	AUC = 0.500	61643	Taxonomy
1099	Mean Imputation, Mode Imputation, Constant Removal, Standardization	Test-Budgeted Statistically Equivalent Signature (SES)	maxK = 3, alpha = 0.1, budget = 3 * nvars	Support Vector Machines (SVM) of type C-SVC	kernel = 'Linear Kernel', cost = 0.1	AUC = 0.700	225879	Taxonomy
1100	Mean Imputation, Mode Imputation, Constant Removal, Standardization	LASSO	penalty = 0.25	Classification Random Forest with Deviance splitting criterion	ntrees = 100, minimum leaf size = 5	AUC = 0.802	195	Taxonomy
1101	Mean Imputation, Mode Imputation, Constant Removal, Standardization	Epilogi	equivThresh = 0.01, stopping criterion = Independence Test, stopping threshold = 0.05	Support Vector Machines (SVM) of type C-SVC	kernel = 'Gaussian Kernel', cost = 0.01, gamma = 10.0	AUC = 0.500	61764	Taxonomy
1102	Mean Imputation, Mode Imputation, Constant Removal, Standardization	Test-Budgeted Statistically Equivalent Signature (SES)	maxK = 3, alpha = 0.01, budget = 3 * nvars	Support Vector Machines (SVM) of type C-SVC	kernel = 'Polynomial Kernel', cost = 0.001, gamma = 0.01, degree = 2	AUC = 0.500	168147	Taxonomy
1103	Mean Imputation, Mode Imputation, Constant Removal, Standardization	Test-Budgeted Statistically Equivalent Signature (SES)	maxK = 3, alpha = 0.05, budget = 3 * nvars	Support Vector Machines (SVM) of type C-SVC	kernel = 'Gaussian Kernel', cost = 1.0, gamma = 0.1	AUC = 0.500	270636	Taxonomy
1104	Mean Imputation, Mode Imputation, Constant Removal, Standardization	LASSO	penalty = 2.0	Support Vector Machines (SVM) of type C-SVC	kernel = 'Polynomial Kernel', cost = 1.0, gamma = 1.0, degree = 2	AUC = 0.525	63	Taxonomy
1105	Mean Imputation, Mode Imputation, Constant Removal, Standardization	LASSO	penalty = 0.0	Support Vector Machines (SVM) of type C-SVC	kernel = 'Polynomial Kernel', cost = 1.0, gamma = 1.0, degree = 2	AUC = 0.500	169	Taxonomy
1106	Mean Imputation, Mode Imputation, Constant Removal, Standardization	LASSO	penalty = 0.5	Classification Random Forest with Deviance splitting criterion	ntrees = 100, minimum leaf size = 3	AUC = 0.798	225	Taxonomy
1107	Mean Imputation, Mode Imputation, Constant Removal, Standardization	Epilogi	equivThresh = 0.01, stopping criterion = Independence Test, stopping threshold = 0.05	Classification Random Forest with Deviance splitting criterion	ntrees = 100, minimum leaf size = 4	AUC = 0.767	61585	Taxonomy
1108	Mean Imputation, Mode Imputation, Constant Removal, Standardization	Epilogi	equivThresh = 0.01, stopping criterion = Independence Test, stopping threshold = 0.05	Classification Random Forest with Deviance splitting criterion	ntrees = 1000, minimum leaf size = 3	AUC = 0.765	62801	Taxonomy
1109	Mean Imputation, Mode Imputation, Constant Removal, Standardization	LASSO	penalty = 1.5	Support Vector Machines (SVM) of type C-SVC	kernel = 'Polynomial Kernel', cost = 0.01, gamma = 0.001, degree = 3	AUC = 0.522	60	Taxonomy
1110	Mean Imputation, Mode Imputation, Constant Removal, Standardization	LASSO	penalty = 1.5	Classification Random Forest with Deviance splitting criterion	ntrees = 100, minimum leaf size = 5	AUC = 0.716	20	Taxonomy
1111	Mean Imputation, Mode Imputation, Constant Removal, Standardization	LASSO	penalty = 0.5	Support Vector Machines (SVM) of type C-SVC	kernel = 'Polynomial Kernel', cost = 0.1, gamma = 10.0, degree = 3	AUC = 0.500	154	Taxonomy
1112	Mean Imputation, Mode Imputation, Constant Removal, Standardization	Test-Budgeted Statistically Equivalent Signature (SES)	maxK = 3, alpha = 0.1, budget = 3 * nvars	Classification Random Forest with Deviance splitting criterion	ntrees = 1000, minimum leaf size = 3	AUC = 0.777	227205	Taxonomy
1113	Mean Imputation, Mode Imputation, Constant Removal, Standardization	Epilogi	equivThresh = 0.01, stopping criterion = Independence Test, stopping threshold = 0.01	Classification Random Forest with Deviance splitting criterion	ntrees = 100, minimum leaf size = 3	AUC = 0.760	7614	Taxonomy
1114	Mean Imputation, Mode Imputation, Constant Removal, Standardization	LASSO	penalty = 1.5	Classification Random Forest with Deviance splitting criterion	ntrees = 1000, minimum leaf size = 2	AUC = 0.699	619	Taxonomy
1115	Mean Imputation, Mode Imputation, Constant Removal, Standardization	Test-Budgeted Statistically Equivalent Signature (SES)	maxK = 3, alpha = 0.05, budget = 3 * nvars	Classification Decision Tree with Deviance splitting criterion	minimum leaf size = 3, alpha = 0.05	AUC = 0.549	270546	Taxonomy
1116	Mean Imputation, Mode Imputation, Constant Removal, Standardization	LASSO	penalty = 1.0	Support Vector Machines (SVM) of type C-SVC	kernel = 'Polynomial Kernel', cost = 10.0, gamma = 1.0, degree = 3	AUC = 0.500	81	Taxonomy
1117	Mean Imputation, Mode Imputation, Constant Removal, Standardization	Test-Budgeted Statistically Equivalent Signature (SES)	maxK = 2, alpha = 0.1, budget = 3 * nvars	Classification Random Forest with Deviance splitting criterion	ntrees = 1000, minimum leaf size = 2	AUC = 0.812	70591	Taxonomy
1118	Mean Imputation, Mode Imputation, Constant Removal, Standardization	LASSO	penalty = 2.0	Classification Random Forest with Deviance splitting criterion	ntrees = 100, minimum leaf size = 2	AUC = 0.678	23	Taxonomy
1119	Mean Imputation, Mode Imputation, Constant Removal, Standardization	LASSO	penalty = 0.0	Classification Random Forest with Deviance splitting criterion	ntrees = 100, minimum leaf size = 2	AUC = 0.800	214	Taxonomy
1120	Mean Imputation, Mode Imputation, Constant Removal, Standardization	Test-Budgeted Statistically Equivalent Signature (SES)	maxK = 2, alpha = 0.1, budget = 3 * nvars	Support Vector Machines (SVM) of type C-SVC	kernel = 'Gaussian Kernel', cost = 0.01, gamma = 0.01	AUC = 0.500	68827	Taxonomy
1121	Mean Imputation, Mode Imputation, Constant Removal, Standardization	LASSO	penalty = 1.25	Classification Decision Tree with Deviance splitting criterion	minimum leaf size = 5, alpha = 0.01	AUC = 0.715	161968	Taxonomy
1122	Mean Imputation, Mode Imputation, Constant Removal, Standardization	LASSO	penalty = 1.25	Support Vector Machines (SVM) of type C-SVC	kernel = 'Gaussian Kernel', cost = 1.0, gamma = 0.01	AUC = 0.517	162057	Taxonomy
1123	Mean Imputation, Mode Imputation, Constant Removal, Standardization	Test-Budgeted Statistically Equivalent Signature (SES)	maxK = 3, alpha = 0.1, budget = 3 * nvars	Support Vector Machines (SVM) of type C-SVC	kernel = 'Gaussian Kernel', cost = 10.0, gamma = 0.001	AUC = 0.661	225866	Taxonomy
1124	Mean Imputation, Mode Imputation, Constant Removal, Standardization	Epilogi	equivThresh = 0.01, stopping criterion = Independence Test, stopping threshold = 0.001	Ridge Logistic Regression	lambda = 0.001	AUC = 0.555	8593	Taxonomy
1125	Mean Imputation, Mode Imputation, Constant Removal, Standardization	Epilogi	equivThresh = 0.01, stopping criterion = Independence Test, stopping threshold = 0.01	Support Vector Machines (SVM) of type C-SVC	kernel = 'Gaussian Kernel', cost = 0.001, gamma = 1.0	AUC = 0.500	7752	Taxonomy
1126	Mean Imputation, Mode Imputation, Constant Removal, Standardization	LASSO	penalty = 1.5	Classification Random Forest with Deviance splitting criterion	ntrees = 1000, minimum leaf size = 1	AUC = 0.706	443	Taxonomy
1127	Mean Imputation, Mode Imputation, Constant Removal, Standardization	LASSO	penalty = 0.25	Classification Random Forest with Deviance splitting criterion	ntrees = 100, minimum leaf size = 3	AUC = 0.801	245	Taxonomy
1128	Mean Imputation, Mode Imputation, Constant Removal, Standardization	LASSO	penalty = 1.25	Classification Random Forest with Deviance splitting criterion	ntrees = 1000, minimum leaf size = 1	AUC = 0.740	162162	Taxonomy
1129	Mean Imputation, Mode Imputation, Constant Removal, Standardization	Epilogi	equivThresh = 0.01, stopping criterion = Independence Test, stopping threshold = 0.05	Classification Random Forest with Deviance splitting criterion	ntrees = 1000, minimum leaf size = 4	AUC = 0.762	61812	Taxonomy
1130	Mean Imputation, Mode Imputation, Constant Removal, Standardization	Test-Budgeted Statistically Equivalent Signature (SES)	maxK = 3, alpha = 0.05, budget = 3 * nvars	Classification Random Forest with Deviance splitting criterion	ntrees = 100, minimum leaf size = 1	AUC = 0.562	270461	Taxonomy
1131	Mean Imputation, Mode Imputation, Constant Removal, Standardization	Test-Budgeted Statistically Equivalent Signature (SES)	maxK = 2, alpha = 0.01, budget = 3 * nvars	Classification Random Forest with Deviance splitting criterion	ntrees = 1000, minimum leaf size = 3	AUC = 0.810	13445	Taxonomy
1132	Mean Imputation, Mode Imputation, Constant Removal, Standardization	Epilogi	equivThresh = 0.01, stopping criterion = Independence Test, stopping threshold = 0.05	Classification Decision Tree with Deviance splitting criterion	minimum leaf size = 4, alpha = 0.05	AUC = 0.696	61605	Taxonomy
1133	Mean Imputation, Mode Imputation, Constant Removal, Standardization	LASSO	penalty = 0.5	Classification Random Forest with Deviance splitting criterion	ntrees = 1000, minimum leaf size = 3	AUC = 0.802	1734	Taxonomy
1134	Mean Imputation, Mode Imputation, Constant Removal, Standardization	Test-Budgeted Statistically Equivalent Signature (SES)	maxK = 3, alpha = 0.05, budget = 3 * nvars	Support Vector Machines (SVM) of type C-SVC	kernel = 'Linear Kernel', cost = 0.001	AUC = 0.500	270525	Taxonomy
1135	Mean Imputation, Mode Imputation, Constant Removal, Standardization	Test-Budgeted Statistically Equivalent Signature (SES)	maxK = 2, alpha = 0.05, budget = 3 * nvars	Classification Random Forest with Deviance splitting criterion	ntrees = 100, minimum leaf size = 5	AUC = 0.816	11111	Taxonomy
1136	Mean Imputation, Mode Imputation, Constant Removal, Standardization	Test-Budgeted Statistically Equivalent Signature (SES)	maxK = 2, alpha = 0.1, budget = 3 * nvars	Support Vector Machines (SVM) of type C-SVC	kernel = 'Polynomial Kernel', cost = 0.01, gamma = 0.01, degree = 3	AUC = 0.500	68715	Taxonomy
1137	Mean Imputation, Mode Imputation, Constant Removal, Standardization	LASSO	penalty = 1.25	Classification Random Forest with Deviance splitting criterion	ntrees = 1000, minimum leaf size = 4	AUC = 0.730	162652	Taxonomy
1138	Mean Imputation, Mode Imputation, Constant Removal, Standardization	Epilogi	equivThresh = 0.01, stopping criterion = Independence Test, stopping threshold = 0.01	Classification Random Forest with Deviance splitting criterion	ntrees = 1000, minimum leaf size = 5	AUC = 0.762	8088	Taxonomy
1139	Mean Imputation, Mode Imputation, Constant Removal, Standardization	LASSO	penalty = 1.25	Classification Random Forest with Deviance splitting criterion	ntrees = 1000, minimum leaf size = 4	AUC = 0.737	162474	Taxonomy
1140	Mean Imputation, Mode Imputation, Constant Removal, Standardization	Test-Budgeted Statistically Equivalent Signature (SES)	maxK = 3, alpha = 0.05, budget = 3 * nvars	Classification Random Forest with Deviance splitting criterion	ntrees = 1000, minimum leaf size = 4	AUC = 0.549	270869	Taxonomy
1141	Mean Imputation, Mode Imputation, Constant Removal, Standardization	Test-Budgeted Statistically Equivalent Signature (SES)	maxK = 3, alpha = 0.05, budget = 3 * nvars	Support Vector Machines (SVM) of type C-SVC	kernel = 'Polynomial Kernel', cost = 0.1, gamma = 0.1, degree = 3	AUC = 0.500	270550	Taxonomy
1142	Mean Imputation, Mode Imputation, Constant Removal, Standardization	Test-Budgeted Statistically Equivalent Signature (SES)	maxK = 2, alpha = 0.05, budget = 3 * nvars	Classification Random Forest with Deviance splitting criterion	ntrees = 1000, minimum leaf size = 2	AUC = 0.813	14163	Taxonomy
1143	Mean Imputation, Mode Imputation, Constant Removal, Standardization	Epilogi	equivThresh = 0.01, stopping criterion = Independence Test, stopping threshold = 0.05	Support Vector Machines (SVM) of type C-SVC	kernel = 'Gaussian Kernel', cost = 0.1, gamma = 1.0	AUC = 0.500	61741	Taxonomy
1144	Mean Imputation, Mode Imputation, Constant Removal, Standardization	LASSO	penalty = 2.0	Classification Random Forest with Deviance splitting criterion	ntrees = 100, minimum leaf size = 3	AUC = 0.679	25	Taxonomy
1145	Mean Imputation, Mode Imputation, Constant Removal, Standardization	LASSO	penalty = 0.0	Classification Random Forest with Deviance splitting criterion	ntrees = 100, minimum leaf size = 3	AUC = 0.799	201	Taxonomy
1146	Mean Imputation, Mode Imputation, Constant Removal, Standardization	LASSO	penalty = 0.25	Support Vector Machines (SVM) of type C-SVC	kernel = 'Linear Kernel', cost = 1.0	AUC = 0.722	356	Taxonomy
1147	Mean Imputation, Mode Imputation, Constant Removal, Standardization	LASSO	penalty = 1.0	Support Vector Machines (SVM) of type C-SVC	kernel = 'Polynomial Kernel', cost = 0.01, gamma = 0.01, degree = 3	AUC = 0.555	85	Taxonomy
1148	Mean Imputation, Mode Imputation, Constant Removal, Standardization	LASSO	penalty = 1.0	Classification Random Forest with Deviance splitting criterion	ntrees = 100, minimum leaf size = 5	AUC = 0.742	86	Taxonomy
1149	Mean Imputation, Mode Imputation, Constant Removal, Standardization	LASSO	penalty = 0.25	Classification Random Forest with Deviance splitting criterion	ntrees = 1000, minimum leaf size = 4	AUC = 0.802	2472	Taxonomy
1150	Mean Imputation, Mode Imputation, Constant Removal, Standardization	Test-Budgeted Statistically Equivalent Signature (SES)	maxK = 2, alpha = 0.05, budget = 3 * nvars	Support Vector Machines (SVM) of type C-SVC	kernel = 'Polynomial Kernel', cost = 1.0, gamma = 1.0, degree = 2	AUC = 0.500	11243	Taxonomy
1151	Mean Imputation, Mode Imputation, Constant Removal, Standardization	LASSO	penalty = 1.25	Support Vector Machines (SVM) of type C-SVC	kernel = 'Polynomial Kernel', cost = 0.01, gamma = 10.0, degree = 2	AUC = 0.500	161967	Taxonomy
1152	Mean Imputation, Mode Imputation, Constant Removal, Standardization	Test-Budgeted Statistically Equivalent Signature (SES)	maxK = 3, alpha = 0.05, budget = 3 * nvars	Classification Random Forest with Deviance splitting criterion	ntrees = 1000, minimum leaf size = 2	AUC = 0.561	270615	Taxonomy
1153	Mean Imputation, Mode Imputation, Constant Removal, Standardization	Epilogi	equivThresh = 0.01, stopping criterion = Independence Test, stopping threshold = 0.001	Support Vector Machines (SVM) of type C-SVC	kernel = 'Polynomial Kernel', cost = 1.0, gamma = 0.01, degree = 3	AUC = 0.500	8685	Taxonomy
1154	Mean Imputation, Mode Imputation, Constant Removal, Standardization	Test-Budgeted Statistically Equivalent Signature (SES)	maxK = 3, alpha = 0.1, budget = 3 * nvars	Support Vector Machines (SVM) of type C-SVC	kernel = 'Gaussian Kernel', cost = 10.0, gamma = 10.0	AUC = 0.500	225939	Taxonomy
1155	Mean Imputation, Mode Imputation, Constant Removal, Standardization	Epilogi	equivThresh = 0.01, stopping criterion = Independence Test, stopping threshold = 0.05	Classification Random Forest with Deviance splitting criterion	ntrees = 1000, minimum leaf size = 1	AUC = 0.758	63373	Taxonomy
1156	Mean Imputation, Mode Imputation, Constant Removal, Standardization	LASSO	penalty = 0.25	Support Vector Machines (SVM) of type C-SVC	kernel = 'Polynomial Kernel', cost = 0.01, gamma = 1.0, degree = 3	AUC = 0.500	129	Taxonomy
1157	Mean Imputation, Mode Imputation, Constant Removal, Standardization	Test-Budgeted Statistically Equivalent Signature (SES)	maxK = 3, alpha = 0.05, budget = 3 * nvars	Classification Random Forest with Deviance splitting criterion	ntrees = 1000, minimum leaf size = 1	AUC = 0.555	270940	Taxonomy
1158	Mean Imputation, Mode Imputation, Constant Removal, Standardization	Epilogi	equivThresh = 0.01, stopping criterion = Independence Test, stopping threshold = 0.01	Support Vector Machines (SVM) of type C-SVC	kernel = 'Polynomial Kernel', cost = 10.0, gamma = 1.0, degree = 3	AUC = 0.500	7630	Taxonomy
1159	Mean Imputation, Mode Imputation, Constant Removal, Standardization	LASSO	penalty = 1.0	Support Vector Machines (SVM) of type C-SVC	kernel = 'Gaussian Kernel', cost = 0.1, gamma = 0.01	AUC = 0.500	156	Taxonomy
1160	Mean Imputation, Mode Imputation, Constant Removal, Standardization	LASSO	penalty = 0.5	Classification Random Forest with Deviance splitting criterion	ntrees = 1000, minimum leaf size = 2	AUC = 0.802	2704	Taxonomy
1161	Mean Imputation, Mode Imputation, Constant Removal, Standardization	Test-Budgeted Statistically Equivalent Signature (SES)	maxK = 3, alpha = 0.01, budget = 3 * nvars	Support Vector Machines (SVM) of type C-SVC	kernel = 'Polynomial Kernel', cost = 0.1, gamma = 0.001, degree = 3	AUC = 0.500	168131	Taxonomy
1162	Mean Imputation, Mode Imputation, Constant Removal, Standardization	Test-Budgeted Statistically Equivalent Signature (SES)	maxK = 2, alpha = 0.1, budget = 3 * nvars	Classification Random Forest with Deviance splitting criterion	ntrees = 100, minimum leaf size = 2	AUC = 0.810	68755	Taxonomy
1163	Mean Imputation, Mode Imputation, Constant Removal, Standardization	LASSO	penalty = 1.25	Support Vector Machines (SVM) of type C-SVC	kernel = 'Polynomial Kernel', cost = 1.0, gamma = 1.0, degree = 2	AUC = 0.500	161963	Taxonomy
1164	Mean Imputation, Mode Imputation, Constant Removal, Standardization	LASSO	penalty = 2.0	Classification Random Forest with Deviance splitting criterion	ntrees = 100, minimum leaf size = 5	AUC = 0.678	22	Taxonomy
1165	Mean Imputation, Mode Imputation, Constant Removal, Standardization	LASSO	penalty = 0.0	Classification Random Forest with Deviance splitting criterion	ntrees = 100, minimum leaf size = 5	AUC = 0.802	210	Taxonomy
1166	Mean Imputation, Mode Imputation, Constant Removal, Standardization	LASSO	penalty = 2.0	Support Vector Machines (SVM) of type C-SVC	kernel = 'Polynomial Kernel', cost = 10.0, gamma = 0.001, degree = 2	AUC = 0.500	63	Taxonomy
1167	Mean Imputation, Mode Imputation, Constant Removal, Standardization	LASSO	penalty = 0.0	Support Vector Machines (SVM) of type C-SVC	kernel = 'Polynomial Kernel', cost = 10.0, gamma = 0.001, degree = 2	AUC = 0.500	140	Taxonomy
1168	Mean Imputation, Mode Imputation, Constant Removal, Standardization	Epilogi	equivThresh = 0.01, stopping criterion = Independence Test, stopping threshold = 0.01	Classification Random Forest with Deviance splitting criterion	ntrees = 100, minimum leaf size = 2	AUC = 0.757	7638	Taxonomy
1169	Mean Imputation, Mode Imputation, Constant Removal, Standardization	LASSO	penalty = 1.25	Support Vector Machines (SVM) of type C-SVC	kernel = 'Polynomial Kernel', cost = 0.1, gamma = 1.0, degree = 2	AUC = 0.500	161959	Taxonomy
1170	Mean Imputation, Mode Imputation, Constant Removal, Standardization	Test-Budgeted Statistically Equivalent Signature (SES)	maxK = 2, alpha = 0.05, budget = 3 * nvars	Classification Decision Tree with Deviance splitting criterion	minimum leaf size = 4, alpha = 0.1	AUC = 0.702	11157	Taxonomy
1171	Mean Imputation, Mode Imputation, Constant Removal, Standardization	LASSO	penalty = 2.0	Support Vector Machines (SVM) of type C-SVC	kernel = 'Gaussian Kernel', cost = 0.01, gamma = 0.01	AUC = 0.500	118	Taxonomy
1172	Mean Imputation, Mode Imputation, Constant Removal, Standardization	LASSO	penalty = 0.0	Support Vector Machines (SVM) of type C-SVC	kernel = 'Gaussian Kernel', cost = 0.01, gamma = 0.01	AUC = 0.500	224	Taxonomy
1173	Mean Imputation, Mode Imputation, Constant Removal, Standardization	LASSO	penalty = 1.25	Classification Decision Tree with Deviance splitting criterion	minimum leaf size = 4, alpha = 0.1	AUC = 0.677	161968	Taxonomy
1174	Mean Imputation, Mode Imputation, Constant Removal, Standardization	LASSO	penalty = 2.0	Classification Random Forest with Deviance splitting criterion	ntrees = 100, minimum leaf size = 1	AUC = 0.678	23	Taxonomy
1175	Mean Imputation, Mode Imputation, Constant Removal, Standardization	LASSO	penalty = 0.0	Classification Random Forest with Deviance splitting criterion	ntrees = 100, minimum leaf size = 1	AUC = 0.800	101	Taxonomy
1176	Mean Imputation, Mode Imputation, Constant Removal, Standardization	LASSO	penalty = 2.0	Classification Random Forest with Deviance splitting criterion	ntrees = 1000, minimum leaf size = 2	AUC = 0.675	293	Taxonomy
1177	Mean Imputation, Mode Imputation, Constant Removal, Standardization	LASSO	penalty = 0.0	Classification Random Forest with Deviance splitting criterion	ntrees = 1000, minimum leaf size = 2	AUC = 0.804	2157	Taxonomy
1178	Mean Imputation, Mode Imputation, Constant Removal, Standardization	Epilogi	equivThresh = 0.01, stopping criterion = Independence Test, stopping threshold = 0.001	Support Vector Machines (SVM) of type C-SVC	kernel = 'Polynomial Kernel', cost = 0.1, gamma = 0.01, degree = 3	AUC = 0.500	8682	Taxonomy
1179	Mean Imputation, Mode Imputation, Constant Removal, Standardization	Test-Budgeted Statistically Equivalent Signature (SES)	maxK = 3, alpha = 0.01, budget = 3 * nvars	Support Vector Machines (SVM) of type C-SVC	kernel = 'Gaussian Kernel', cost = 1.0, gamma = 1.0	AUC = 0.500	168252	Taxonomy
1180	Mean Imputation, Mode Imputation, Constant Removal, Standardization	Test-Budgeted Statistically Equivalent Signature (SES)	maxK = 2, alpha = 0.01, budget = 3 * nvars	Classification Random Forest with Deviance splitting criterion	ntrees = 1000, minimum leaf size = 3	AUC = 0.814	12871	Taxonomy
1181	Mean Imputation, Mode Imputation, Constant Removal, Standardization	LASSO	penalty = 2.0	Support Vector Machines (SVM) of type C-SVC	kernel = 'Polynomial Kernel', cost = 10.0, gamma = 0.1, degree = 3	AUC = 0.500	64	Taxonomy
1182	Mean Imputation, Mode Imputation, Constant Removal, Standardization	LASSO	penalty = 0.0	Support Vector Machines (SVM) of type C-SVC	kernel = 'Polynomial Kernel', cost = 10.0, gamma = 0.1, degree = 3	AUC = 0.500	157	Taxonomy
1183	Mean Imputation, Mode Imputation, Constant Removal, Standardization	LASSO	penalty = 0.5	Classification Decision Tree with Deviance splitting criterion	minimum leaf size = 1, alpha = 0.05	AUC = 0.669	96	Taxonomy
1184	Mean Imputation, Mode Imputation, Constant Removal, Standardization	Test-Budgeted Statistically Equivalent Signature (SES)	maxK = 3, alpha = 0.1, budget = 3 * nvars	Classification Random Forest with Deviance splitting criterion	ntrees = 1000, minimum leaf size = 5	AUC = 0.772	227400	Taxonomy
1185	Mean Imputation, Mode Imputation, Constant Removal, Standardization	Test-Budgeted Statistically Equivalent Signature (SES)	maxK = 3, alpha = 0.1, budget = 3 * nvars	Classification Random Forest with Deviance splitting criterion	ntrees = 100, minimum leaf size = 2	AUC = 0.777	225761	Taxonomy
1186	Mean Imputation, Mode Imputation, Constant Removal, Standardization	Test-Budgeted Statistically Equivalent Signature (SES)	maxK = 3, alpha = 0.01, budget = 3 * nvars	Support Vector Machines (SVM) of type C-SVC	kernel = 'Polynomial Kernel', cost = 10.0, gamma = 0.01, degree = 3	AUC = 0.500	168134	Taxonomy
1187	Mean Imputation, Mode Imputation, Constant Removal, Standardization	LASSO	penalty = 1.25	Classification Random Forest with Deviance splitting criterion	ntrees = 1000, minimum leaf size = 2	AUC = 0.723	162693	Taxonomy
1188	Mean Imputation, Mode Imputation, Constant Removal, Standardization	LASSO	penalty = 1.25	Classification Random Forest with Deviance splitting criterion	ntrees = 100, minimum leaf size = 5	AUC = 0.741	161897	Taxonomy
1189	Mean Imputation, Mode Imputation, Constant Removal, Standardization	Test-Budgeted Statistically Equivalent Signature (SES)	maxK = 2, alpha = 0.1, budget = 3 * nvars	Classification Random Forest with Deviance splitting criterion	ntrees = 100, minimum leaf size = 3	AUC = 0.809	68757	Taxonomy
1190	Mean Imputation, Mode Imputation, Constant Removal, Standardization	Test-Budgeted Statistically Equivalent Signature (SES)	maxK = 2, alpha = 0.05, budget = 3 * nvars	Support Vector Machines (SVM) of type C-SVC	kernel = 'Gaussian Kernel', cost = 0.001, gamma = 1.0	AUC = 0.500	11408	Taxonomy
1191	Mean Imputation, Mode Imputation, Constant Removal, Standardization	Epilogi	equivThresh = 0.01, stopping criterion = Independence Test, stopping threshold = 0.001	Classification Random Forest with Deviance splitting criterion	ntrees = 100, minimum leaf size = 2	AUC = 0.704	8700	Taxonomy
1192	Mean Imputation, Mode Imputation, Constant Removal, Standardization	Test-Budgeted Statistically Equivalent Signature (SES)	maxK = 3, alpha = 0.1, budget = 3 * nvars	Support Vector Machines (SVM) of type C-SVC	kernel = 'Polynomial Kernel', cost = 10.0, gamma = 0.1, degree = 2	AUC = 0.648	225787	Taxonomy
1193	Mean Imputation, Mode Imputation, Constant Removal, Standardization	Test-Budgeted Statistically Equivalent Signature (SES)	maxK = 3, alpha = 0.05, budget = 3 * nvars	Classification Random Forest with Deviance splitting criterion	ntrees = 1000, minimum leaf size = 1	AUC = 0.555	270928	Taxonomy
1194	Mean Imputation, Mode Imputation, Constant Removal, Standardization	Test-Budgeted Statistically Equivalent Signature (SES)	maxK = 3, alpha = 0.01, budget = 3 * nvars	Classification Decision Tree with Deviance splitting criterion	minimum leaf size = 4, alpha = 0.05	AUC = 0.589	168159	Taxonomy
1195	Mean Imputation, Mode Imputation, Constant Removal, Standardization	LASSO	penalty = 1.25	Support Vector Machines (SVM) of type C-SVC	kernel = 'Polynomial Kernel', cost = 10.0, gamma = 1.0, degree = 3	AUC = 0.500	161973	Taxonomy
1196	Mean Imputation, Mode Imputation, Constant Removal, Standardization	LASSO	penalty = 2.0	Ridge Logistic Regression	lambda = 0.001	AUC = 0.518	6	Taxonomy
1197	Mean Imputation, Mode Imputation, Constant Removal, Standardization	LASSO	penalty = 0.0	Ridge Logistic Regression	lambda = 0.001	AUC = 0.666	61	Taxonomy
1198	Mean Imputation, Mode Imputation, Constant Removal, Standardization	Test-Budgeted Statistically Equivalent Signature (SES)	maxK = 2, alpha = 0.05, budget = 3 * nvars	Support Vector Machines (SVM) of type C-SVC	kernel = 'Gaussian Kernel', cost = 1.0, gamma = 0.01	AUC = 0.602	11413	Taxonomy
1199	Mean Imputation, Mode Imputation, Constant Removal, Standardization	Test-Budgeted Statistically Equivalent Signature (SES)	maxK = 3, alpha = 0.05, budget = 3 * nvars	Support Vector Machines (SVM) of type C-SVC	kernel = 'Gaussian Kernel', cost = 0.01, gamma = 1.0	AUC = 0.500	270640	Taxonomy
1200	Mean Imputation, Mode Imputation, Constant Removal, Standardization	LASSO	penalty = 1.0	Classification Decision Tree with Deviance splitting criterion	minimum leaf size = 5, alpha = 0.01	AUC = 0.723	82	Taxonomy
1201	Mean Imputation, Mode Imputation, Constant Removal, Standardization	Test-Budgeted Statistically Equivalent Signature (SES)	maxK = 2, alpha = 0.1, budget = 3 * nvars	Support Vector Machines (SVM) of type C-SVC	kernel = 'Polynomial Kernel', cost = 0.01, gamma = 10.0, degree = 2	AUC = 0.575	68673	Taxonomy
1202	Mean Imputation, Mode Imputation, Constant Removal, Standardization	LASSO	penalty = 1.0	Support Vector Machines (SVM) of type C-SVC	kernel = 'Gaussian Kernel', cost = 1.0, gamma = 0.01	AUC = 0.527	157	Taxonomy
1203	Mean Imputation, Mode Imputation, Constant Removal, Standardization	LASSO	penalty = 1.0	Classification Random Forest with Deviance splitting criterion	ntrees = 1000, minimum leaf size = 1	AUC = 0.748	351	Taxonomy
1204	Mean Imputation, Mode Imputation, Constant Removal, Standardization	Test-Budgeted Statistically Equivalent Signature (SES)	maxK = 3, alpha = 0.05, budget = 3 * nvars	Classification Decision Tree with Deviance splitting criterion	minimum leaf size = 2, alpha = 0.01	AUC = 0.565	270552	Taxonomy
1205	Mean Imputation, Mode Imputation, Constant Removal, Standardization	Test-Budgeted Statistically Equivalent Signature (SES)	maxK = 2, alpha = 0.1, budget = 3 * nvars	Classification Random Forest with Deviance splitting criterion	ntrees = 100, minimum leaf size = 1	AUC = 0.808	68848	Taxonomy
1206	Mean Imputation, Mode Imputation, Constant Removal, Standardization	Test-Budgeted Statistically Equivalent Signature (SES)	maxK = 2, alpha = 0.01, budget = 3 * nvars	Classification Random Forest with Deviance splitting criterion	ntrees = 100, minimum leaf size = 5	AUC = 0.810	10703	Taxonomy
1207	Mean Imputation, Mode Imputation, Constant Removal, Standardization	Epilogi	equivThresh = 0.01, stopping criterion = Independence Test, stopping threshold = 0.001	Classification Random Forest with Deviance splitting criterion	ntrees = 100, minimum leaf size = 2	AUC = 0.690	8745	Taxonomy
1208	Mean Imputation, Mode Imputation, Constant Removal, Standardization	LASSO	penalty = 0.5	Classification Random Forest with Deviance splitting criterion	ntrees = 100, minimum leaf size = 4	AUC = 0.802	277	Taxonomy
1209	Mean Imputation, Mode Imputation, Constant Removal, Standardization	Epilogi	equivThresh = 0.01, stopping criterion = Independence Test, stopping threshold = 0.05	Support Vector Machines (SVM) of type C-SVC	kernel = 'Polynomial Kernel', cost = 1.0, gamma = 0.001, degree = 2	AUC = 0.500	61637	Taxonomy
1210	Mean Imputation, Mode Imputation, Constant Removal, Standardization	Test-Budgeted Statistically Equivalent Signature (SES)	maxK = 2, alpha = 0.01, budget = 3 * nvars	Classification Random Forest with Deviance splitting criterion	ntrees = 100, minimum leaf size = 3	AUC = 0.811	10709	Taxonomy
1211	Mean Imputation, Mode Imputation, Constant Removal, Standardization	Test-Budgeted Statistically Equivalent Signature (SES)	maxK = 2, alpha = 0.05, budget = 3 * nvars	Classification Random Forest with Deviance splitting criterion	ntrees = 1000, minimum leaf size = 4	AUC = 0.811	14781	Taxonomy
1212	Mean Imputation, Mode Imputation, Constant Removal, Standardization	Epilogi	equivThresh = 0.01, stopping criterion = Independence Test, stopping threshold = 0.01	Classification Random Forest with Deviance splitting criterion	ntrees = 1000, minimum leaf size = 2	AUC = 0.754	8986	Taxonomy
1213	Mean Imputation, Mode Imputation, Constant Removal, Standardization	LASSO	penalty = 1.5	Classification Random Forest with Deviance splitting criterion	ntrees = 1000, minimum leaf size = 4	AUC = 0.706	555	Taxonomy
1214	Mean Imputation, Mode Imputation, Constant Removal, Standardization	Epilogi	equivThresh = 0.01, stopping criterion = Independence Test, stopping threshold = 0.01	Support Vector Machines (SVM) of type C-SVC	kernel = 'Polynomial Kernel', cost = 0.01, gamma = 0.01, degree = 3	AUC = 0.500	7628	Taxonomy
1215	Mean Imputation, Mode Imputation, Constant Removal, Standardization	LASSO	penalty = 1.5	Classification Random Forest with Deviance splitting criterion	ntrees = 1000, minimum leaf size = 5	AUC = 0.716	274	Taxonomy
1216	Mean Imputation, Mode Imputation, Constant Removal, Standardization	LASSO	penalty = 1.25	Support Vector Machines (SVM) of type C-SVC	kernel = 'Polynomial Kernel', cost = 0.01, gamma = 0.01, degree = 3	AUC = 0.531	162007	Taxonomy
1217	Mean Imputation, Mode Imputation, Constant Removal, Standardization	Test-Budgeted Statistically Equivalent Signature (SES)	maxK = 2, alpha = 0.1, budget = 3 * nvars	Classification Decision Tree with Deviance splitting criterion	minimum leaf size = 5, alpha = 0.05	AUC = 0.724	68613	Taxonomy
1218	Mean Imputation, Mode Imputation, Constant Removal, Standardization	LASSO	penalty = 1.0	Classification Random Forest with Deviance splitting criterion	ntrees = 1000, minimum leaf size = 4	AUC = 0.746	685	Taxonomy
1219	Mean Imputation, Mode Imputation, Constant Removal, Standardization	Test-Budgeted Statistically Equivalent Signature (SES)	maxK = 2, alpha = 0.05, budget = 3 * nvars	Classification Random Forest with Deviance splitting criterion	ntrees = 1000, minimum leaf size = 5	AUC = 0.814	13243	Taxonomy
1220	Mean Imputation, Mode Imputation, Constant Removal, Standardization	Test-Budgeted Statistically Equivalent Signature (SES)	maxK = 3, alpha = 0.05, budget = 3 * nvars	Support Vector Machines (SVM) of type C-SVC	kernel = 'Polynomial Kernel', cost = 0.001, gamma = 0.001, degree = 3	AUC = 0.500	270544	Taxonomy
1221	Mean Imputation, Mode Imputation, Constant Removal, Standardization	LASSO	penalty = 1.5	Support Vector Machines (SVM) of type C-SVC	kernel = 'Polynomial Kernel', cost = 0.01, gamma = 10.0, degree = 2	AUC = 0.500	64	Taxonomy
1222	Mean Imputation, Mode Imputation, Constant Removal, Standardization	Test-Budgeted Statistically Equivalent Signature (SES)	maxK = 2, alpha = 0.1, budget = 3 * nvars	Support Vector Machines (SVM) of type C-SVC	kernel = 'Polynomial Kernel', cost = 10.0, gamma = 0.1, degree = 3	AUC = 0.500	68710	Taxonomy
1223	Mean Imputation, Mode Imputation, Constant Removal, Standardization	LASSO	penalty = 1.5	Classification Random Forest with Deviance splitting criterion	ntrees = 100, minimum leaf size = 3	AUC = 0.712	44	Taxonomy
1224	Mean Imputation, Mode Imputation, Constant Removal, Standardization	Epilogi	equivThresh = 0.01, stopping criterion = Independence Test, stopping threshold = 0.001	Support Vector Machines (SVM) of type C-SVC	kernel = 'Gaussian Kernel', cost = 0.01, gamma = 0.01	AUC = 0.500	8800	Taxonomy
1225	Mean Imputation, Mode Imputation, Constant Removal, Standardization	Epilogi	equivThresh = 0.01, stopping criterion = Independence Test, stopping threshold = 0.001	Classification Random Forest with Deviance splitting criterion	ntrees = 100, minimum leaf size = 1	AUC = 0.706	8705	Taxonomy
1226	Mean Imputation, Mode Imputation, Constant Removal, Standardization	Test-Budgeted Statistically Equivalent Signature (SES)	maxK = 2, alpha = 0.1, budget = 3 * nvars	Support Vector Machines (SVM) of type C-SVC	kernel = 'Polynomial Kernel', cost = 0.01, gamma = 0.001, degree = 3	AUC = 0.732	68706	Taxonomy
1227	Mean Imputation, Mode Imputation, Constant Removal, Standardization	Test-Budgeted Statistically Equivalent Signature (SES)	maxK = 3, alpha = 0.01, budget = 3 * nvars	Classification Random Forest with Deviance splitting criterion	ntrees = 100, minimum leaf size = 4	AUC = 0.604	168124	Taxonomy
1228	Mean Imputation, Mode Imputation, Constant Removal, Standardization	LASSO	penalty = 0.5	Classification Decision Tree with Deviance splitting criterion	minimum leaf size = 5, alpha = 0.1	AUC = 0.696	84	Taxonomy
1229	Mean Imputation, Mode Imputation, Constant Removal, Standardization	LASSO	penalty = 0.25	Support Vector Machines (SVM) of type C-SVC	kernel = 'Gaussian Kernel', cost = 0.1, gamma = 10.0	AUC = 0.500	247	Taxonomy
1230	Mean Imputation, Mode Imputation, Constant Removal, Standardization	Epilogi	equivThresh = 0.01, stopping criterion = Independence Test, stopping threshold = 0.01	Support Vector Machines (SVM) of type C-SVC	kernel = 'Gaussian Kernel', cost = 1.0, gamma = 0.01	AUC = 0.502	7754	Taxonomy
1231	Mean Imputation, Mode Imputation, Constant Removal, Standardization	Epilogi	equivThresh = 0.01, stopping criterion = Independence Test, stopping threshold = 0.001	Support Vector Machines (SVM) of type C-SVC	kernel = 'Polynomial Kernel', cost = 10.0, gamma = 0.001, degree = 2	AUC = 0.500	8670	Taxonomy
1232	Mean Imputation, Mode Imputation, Constant Removal, Standardization	LASSO	penalty = 0.5	Ridge Logistic Regression	lambda = 1.0	AUC = 0.664	53	Taxonomy
1233	Mean Imputation, Mode Imputation, Constant Removal, Standardization	Test-Budgeted Statistically Equivalent Signature (SES)	maxK = 3, alpha = 0.05, budget = 3 * nvars	Ridge Logistic Regression	lambda = 0.1	AUC = 0.510	270463	Taxonomy
1234	Mean Imputation, Mode Imputation, Constant Removal, Standardization	Epilogi	equivThresh = 0.01, stopping criterion = Independence Test, stopping threshold = 0.05	Support Vector Machines (SVM) of type C-SVC	kernel = 'Polynomial Kernel', cost = 0.01, gamma = 1.0, degree = 2	AUC = 0.500	61656	Taxonomy
1235	Mean Imputation, Mode Imputation, Constant Removal, Standardization	LASSO	penalty = 2.0	Classification Random Forest with Deviance splitting criterion	ntrees = 100, minimum leaf size = 1	AUC = 0.669	43	Taxonomy
1236	Mean Imputation, Mode Imputation, Constant Removal, Standardization	LASSO	penalty = 0.0	Classification Random Forest with Deviance splitting criterion	ntrees = 100, minimum leaf size = 1	AUC = 0.800	303	Taxonomy
1237	Mean Imputation, Mode Imputation, Constant Removal, Standardization	LASSO	penalty = 1.5	Support Vector Machines (SVM) of type C-SVC	kernel = 'Gaussian Kernel', cost = 0.001, gamma = 1.0	AUC = 0.500	161	Taxonomy
1238	Mean Imputation, Mode Imputation, Constant Removal, Standardization	Test-Budgeted Statistically Equivalent Signature (SES)	maxK = 2, alpha = 0.01, budget = 3 * nvars	Support Vector Machines (SVM) of type C-SVC	kernel = 'Polynomial Kernel', cost = 0.001, gamma = 1.0, degree = 2	AUC = 0.500	10667	Taxonomy
1239	Mean Imputation, Mode Imputation, Constant Removal, Standardization	LASSO	penalty = 2.0	Classification Decision Tree with Deviance splitting criterion	minimum leaf size = 5, alpha = 0.05	AUC = 0.663	65	Taxonomy
1240	Mean Imputation, Mode Imputation, Constant Removal, Standardization	LASSO	penalty = 0.0	Classification Decision Tree with Deviance splitting criterion	minimum leaf size = 5, alpha = 0.05	AUC = 0.712	80	Taxonomy
1241	Mean Imputation, Mode Imputation, Constant Removal, Standardization	Test-Budgeted Statistically Equivalent Signature (SES)	maxK = 3, alpha = 0.01, budget = 3 * nvars	Support Vector Machines (SVM) of type C-SVC	kernel = 'Polynomial Kernel', cost = 0.01, gamma = 0.1, degree = 2	AUC = 0.500	168138	Taxonomy
1242	Mean Imputation, Mode Imputation, Constant Removal, Standardization	Epilogi	equivThresh = 0.01, stopping criterion = Independence Test, stopping threshold = 0.05	Classification Random Forest with Deviance splitting criterion	ntrees = 100, minimum leaf size = 1	AUC = 0.764	61601	Taxonomy
1243	Mean Imputation, Mode Imputation, Constant Removal, Standardization	Test-Budgeted Statistically Equivalent Signature (SES)	maxK = 3, alpha = 0.1, budget = 3 * nvars	Support Vector Machines (SVM) of type C-SVC	kernel = 'Polynomial Kernel', cost = 1.0, gamma = 0.1, degree = 3	AUC = 0.620	225762	Taxonomy
1244	Mean Imputation, Mode Imputation, Constant Removal, Standardization	Test-Budgeted Statistically Equivalent Signature (SES)	maxK = 2, alpha = 0.1, budget = 3 * nvars	Classification Random Forest with Deviance splitting criterion	ntrees = 100, minimum leaf size = 1	AUC = 0.819	68621	Taxonomy
1245	Mean Imputation, Mode Imputation, Constant Removal, Standardization	Epilogi	equivThresh = 0.01, stopping criterion = Independence Test, stopping threshold = 0.001	Classification Random Forest with Deviance splitting criterion	ntrees = 100, minimum leaf size = 5	AUC = 0.713	8672	Taxonomy
[truncated: 8,318 more rows]

## Sheet: S3_Diversity statistics
Diversity_Metric	Group_1	Group_2	MannWhitneyU_Stat	P_Value
ace	Healthy	Colorectal cancer	448429	0.19793
ace	Healthy	Colorectal adenoma	145582	0.179439
[truncated: 55 more rows]

## Sheet: S4_Important features
Metagenomic level	Feature	Value	Lower Confidence Interval	Upper Confidence Interval
[truncated: 120 more rows]

[truncated: 1 more sheets: S5Important features statistics]
